# Supplementary material for: Multiple omics analysis reveals that high fiber diets promote gluconeogenesis and inhibit glycolysis in muscle
Source: BMC Genomics. 2020 Sep 24;21:660. doi: 10.1186/s12864-020-07048-1 (PMC7513505; doi:10.1186/s12864-020-07048-1)
Supplement: Supplementary file 3 — Additional file 3. Differentially expressed genes between muscle tissues of sheep fed HFLP and LFHP diets. [file 12864_2020_7048_MOESM3_ESM.xlsx]

## Sheet: Sheet1
行标签	计数项:Gene symble
2A5A	1
AAKG3	1
ABCA9	2
ABH15	1
ABTB1	1
ACACA	1
ACHE	1
ACSM3	1
ADA15	1
AKAP9	1
AKP8L	2
AL2CL	3
ALPK2	1
ALS	1
AN13A	1
ANGL4	2
ANK2	4
ANKH1	1
ANKRD10	3
AP5Z1	2
APBB2	1
ARF6	1
ARHG6	1
ARI2	3
ARRD2	1
ARRDC2	2
ART3	1
ASML	1
AT11A	2
AT7L1	1
ATL3	1
B4GN1	1
BAZ2B	1
BCL2L11	1
BIN1	1
BIRC6	2
BNIP2	1
BRD3	1
C1QT3	1
C2CD5	1
CA198	1
CA3	1
CAH14	1
CAN1	1
CC142	2
CCD77	1
CCDC149	1
CCNL1	1
CDKAL	1
CE104	1
CFLAR	1
CHSS2	2
CHTOP	1
CIDEA	1
CK049	1
CL16A	1
CLCN7	1
CN093	1
CNNM3	3
CO8A2	1
COE4	1
COG4	2
CORA1	1
CP059	1
CP2F3	1
CPSF1	2
CREM	1
CS044	1
CSPP1	1
CUL7	2
DCA11	1
DDC	1
DEN1A	1
DGKA	1
DGLB	3
DHDH	2
DIP2A	2
DMPK	1
DOCK1	2
DOCK9	2
DOT1L	2
DPOG2	1
DPTOR	1
DSRAD	2
DUS22	1
DUS27	1
DX39A	1
DYST	1
DZIP1L	1
EBP	1
ECHD3	1
EIF2D	1
EIF3A	1
EMP3	1
ERCC2	1
ERCC5	1
EST1A	1
EXOC3	1
F193B	1
F206A	1
F210A	1
F264	2
F92A1	1
FA83H	1
FAK1	1
FAKD3	1
FAM101B	1
FBN2	1
FBP1L	1
FBRS	1
FBXL6	1
FBXL8	2
FGF11	1
FIBP	1
FKBP5	1
FLVC1	1
FLVC2	1
FOCAD	1
FOXO1	3
G2E3	1
GBP6	1
GCP6	1
GIT2	1
GLT12	1
GMPPA	1
GPCP1	1
GPN2	1
GRHL1	1
GRP2	1
GSC1L	1
GTL2	1
GTPB3	3
HA2D	1
HD	1
HECD4	1
HEMK1	1
HNRH1	4
HSF4	1
HTR5B	1
I18BP	1
I20L2	1
IGDC4	1
ILVBL	1
ITA7	5
JHD2C	1
K1586	1
KALRN	1
KANL1	2
KANL3	2
KAT2A	1
KCNG2	1
KDIS	1
KIAA2012	1
KLF11	1
KLH17	1
KMT2B	2
KMT2E	3
KSR1	3
LAYN	2
LDB3	1
LOC101113775	1
LOC101120797	1
LOC101124171	1
LOC101285090	1
LOC101904864	1
LOC101906230	1
LOC102329032	1
LOC102407451	1
LOC105375033	1
LOC105602640	1
LOC105604459	1
LOC105604676	2
LOC105605773	1
LOC105605823	1
LOC105606886	1
LOC105608255	1
LOC105609144	1
LOC106503492	1
LOC106503652	1
LOC106729087	1
LOC106991294	1
LOC106991804	1
LOC107131779	1
LOC107132289	1
LOC528767	1
LR14B	2
LRAD3	1
LRIG1	1
LRMP	1
LRRF1	2
LRRF2	2
LSM11	1
LYPA1	1
MACF1	1
MAP1	1
MAPK11	1
MAST2	2
MATR3	1
MAX	1
MBTD1	1
MCF2L	1
MCTP1	1
MGT4A	1
MICA1	1
MICA2	1
ML12A	2
monocarboxylic acid transporters	1
MOT7	1
MPPA	1
MPPE1	1
MRP1	1
MRPS33	1
MRVI1	1
MTBP	1
MTOR	2
MYCB2	1
MYLK3	1
MYOZ3	1
NEBU	3
NEUL	1
NISCH	1
NKG2A	1
NLRC5	1
NPNT	2
NR1D1	1
NR4A1	2
NR4A2	2
NR6A1	1
NRAP	1
NTM1B	2
NU160	1
NUCKS1	1
NUD17	2
NUP88	2
OFUT2	2
P66A	1
PACS1	1
PAN3	2
PARP3	2
PATL1	1
PBX2	1
PCX3	2
PDE4C	1
PDK4	1
PDXK	1
PDZD2	1
PER2	1
PEX26	1
PGPS1	1
PHF1	1
PHKG2	1
PHOP1	2
PIAS2	1
PICK1	2
PIDD	1
PIGZ	1
PITX3	5
PKHG5	1
PKN1	1
PLCB3	1
PLCG1	1
PLPL6	1
PNISR	2
PNKP	2
PODXL	1
POL	1
PP12C	1
PP6R2	2
PPP5	1
PPR3B	1
PPR3C	1
PRP4B	5
PTPRK	1
PTPRM	1
PURA1	1
QKI	1
RABE2	1
RASA3	1
RED	1
RED1	1
REEP2	1
RGF1A	1
RGMA	1
RGPA1	1
RGS14	1
RHDF2	1
RL3L	1
RMD1	1
RN123	2
RNF14	1
RNF44	1
RNH1	1
ROCK1	1
RPC6	1
RPGF3	2
RSPH14	1
S45A4	1
S61A1	1
SAC2	1
SC31B	1
SCAP	1
SELN	2
SETD5	1
SF01	2
SHAN3	1
SI1L1	2
SIGIR	1
SLMAP	2
SMCA2	1
SMG5	1
SNAI3	1
SP140	2
SPEG	1
SPSB3	5
SPTCS	1
SQSTM1	1
SRBS1	5
SRBS2	1
SREC	1
SRSF5	4
SUGP2	1
SYNE1	4
SYNPO	2
T120B	2
T161B	1
T194B	1
TAP1	2
TAU	1
TBB	1
TBCE	1
TCF7	1
TCRG1	3
TET1	1
TF2H1	1
THRSP	1
TLCD2	1
TLE4	2
TLN1	1
TOP3A	1
TOX4	1
TRAF1	1
TRAF2	1
TRAF7	2
TRM2A	1
TRRAP	4
TSN9	1
ubiquinone	1
UBP34	2
UTP20	1
VGLL2	1
VPP3	1
WDR90	2
WNK1	1
XIRP1	1
XRN1	2
YLPM1	1
Z354A	1
Z512B	1
Z518A	2
ZBT16	1
ZBT8A	1
ZBTB47	1
ZDHC1	1
ZFYV1	1
ZMAT3	1
ZN133	1
ZN445	1
ZNF207	1
(空白)
总计	487

## Sheet: gene expression matrix
Additional file 3 the list of Differeitially Expressed Genes in muscle between HFLP and LFHP. Trinity ID, the ID for transcript in the de novo assembly transcriptome. Gene symble, the gene annotation for differential expression transcripts between two groups. A1-D1 are belong to the group HFLP and A2-D2 are belong to group LFHP. the expresion values are based on the reads per kilobase million(RPK…
Trinity ID	Gene symble	logFC LFHP/HFLP	logCPM	PValue	FDR	A1	B1	C1	D1	A2	B2	C2	D2
comp105928_c2_seq1	PDK4	-2.96296	11.5844	2.85426e-05	0.0163204	1868.81	772.51	1151.76	1778.43	213.02	199.72	280.99	28.47
comp68214_c0_seq1	NR4A1	2.472	8.31332	4.89819e-06	0.00485698	46.61	33.28	39.57	20.56	219.5	201.9	160.3	203.75
comp93988_c0_seq1	FKBP5	-3.34141	8.10766	1.35139e-07	0.000320794	137.04	68.03	128.36	172.38	9.2	10.01	24.3	7.08
comp105212_c0_seq4	XIRP1	-16.0319	7.82478	1.95447e-06	0.00237371	149.57	0	0	100.97	0	0	0	0
comp103373_c0_seq2	RL3L	14.8407	6.63453	1.31104e-10	8.93052e-07	0	0	0	0	73.88	96.42	0	61.82
comp97795_c0_seq1	PPR3C	2.2485	7.40615	1.32559e-05	0.0092303	21.29	16.91	14.24	19.04	65.56	89.52	94	94.22
comp100505_c0_seq1	SYNPO	8.09066	7.11006	5.68686e-06	0.00539979	0	0.2	0.41	0.26	72.37	74.87	0	91.9
comp100077_c0_seq2	ARRD2	-2.70229	4.71948	0.000141041	0.0430742	70.14	21.07	32.83	77.44	4.55	7.17	15.74	3.9
comp100077_c1_seq8	ARRDC2	-4.12393	5.12255	4.11734e-05	0.0214948	1.76	5.97	27.95	77.01	1.92	1.23	2.69	0.69
comp110093_c1_seq6	HA2D	4.04258	3.24252	0.0001386	0.0429992	2.69	1.29	1.59	1.38	56.2	54.34	1.09	5.28
comp109007_c1_seq5	MOT7	-3.30269	5.53318	0.00013536	0.0425821	37.39	8.54	52.74	47.55	2.88	1.68	9.84	0.67
comp80142_c0_seq2	PITX3	-3.37089	4.99033	1.76433e-06	0.00223479	21.21	10.57	28.89	48.6	1.08	3.46	3.9	2.31
comp108012_c0_seq1	LDB3	-15.2657	7.05908	4.37978e-18	9.80264e-14	0.63	14.99	47.23	41.52	0	0	0	0
comp68214_c0_seq2	NR4A1	2.25571	6.43538	0.000166043	0.0480941	8.75	8.67	6.02	2.24	28.2	30.94	24.65	40.25
comp84522_c0_seq5	THRSP	3.12543	4.26685	0.000115361	0.0382919	2.8	0.83	0.99	3.58	14.21	19.36	3.68	34.63
comp109945_c0_seq6		7.60457	3.59949	2.09018e-07	0.000425286	0	0	0.1	0.24	19.8	23.09	30.98	0.19
comp46478_c0_seq2	NR4A2	2.9963	5.05578	8.06112e-07	0.00122616	3.6	3.17	2.35	1.34	20.4	17.75	16.69	29.7
comp110454_c0_seq1	NR4A2	3.12453	3.08458	3.28305e-06	0.00354937	2.82	1.95	1.28	1.51	14.46	14.4	11.83	26.09
comp103543_c0_seq3	CAN1	3.26238	5.26117	7.90769e-06	0.00663378	3.47	1.04	0.88	3.07	25.62	25	24.96	6.21
comp109792_c0_seq49	NEBU	-2.12869	5.89659	6.10273e-05	0.0270856	16.31	21.01	25.24	24.63	5.15	6.17	4.61	4.23
comp105805_c0_seq1	MYOZ3	3.49478	4.04304	1.60464e-06	0.00213051	1.2	1.81	0.53	1.27	11.41	16.61	4.61	22.07
comp106868_c0_seq4	FAM101B	3.09275	3.22008	4.4786e-05	0.0228585	0.46	1.39	2.66	2.25	21.33	19.16	9.94	7.73
comp105942_c0_seq6	TBB	11.3118	3.1225	1.53161e-05	0.010211	0	0	0	0	16.74	19.83	0	0
comp99578_c0_seq2	CA3	4.06745	3.6447	1.61436e-05	0.0105826	0.51	1.45	0.26	0.14	13.13	5	2.2	19.76
comp107203_c0_seq2		-4.37773	3.37577	8.88667e-07	0.00131396	4.64	4.58	5.51	17.61	0.09	0.18	0.74	0.59
comp97753_c0_seq1		4.05455	2.81765	0.000107761	0.0369464	0.29	1.21	0.14	0.11	8.51	3.2	1.04	16.94
comp79375_c0_seq1		4.6581	1.51786	3.00518e-06	0.00331566	0.21	0.69	0.56	0	16.61	5.05	3.39	13.94
comp101225_c0_seq1		9.84517	1.68659	5.80327e-07	0.000947087	0	0	0.01	0	8.86	16.17	0	3.25
comp106018_c0_seq2	DUS27	12.0833	3.88639	8.41983e-06	0.00689282	0	0	0	0	12.5	15.57	0	0
comp106212_c2_seq1	LOC101124171	12.3866	4.18717	1.10272e-21	5.75881e-17	0	0	0	0	7.25	6.01	15.56	4.11
comp109109_c0_seq22	SRBS1	-12.5333	4.33271	4.31446e-08	0.00013519	1.69	0	1.43	15.27	0	0	0	0
comp104017_c0_seq1	NUCKS1	12.7184	4.5173	2.69276e-27	4.21877e-22	0	0	0	0	10.47	10.76	14.31	14.89
comp99056_c0_seq1		-2.8753	2.19965	0.000129308	0.0410987	7.33	10.87	9.01	14.81	0.61	0.93	1.32	2.91
comp106482_c1_seq3	ML12A	-12.9632	4.76119	5.4298e-06	0.00521897	14.1	13.74	0	0	0	0	0	0
comp106629_c3_seq14	SPEG	11.0858	2.89752	3.07384e-05	0.0173231	0	0	0	0	0	0	4.04	13.66
comp96593_c0_seq5	PKN1	-12.7722	4.57081	2.04553e-09	9.71136e-06	8.92	0	13.64	10.2	0	0	0	0
comp84693_c0_seq4	NR1D1	3.39882	4.28431	1.69692e-06	0.00221548	0.37	1.47	0.75	0.51	7.14	13.53	4.12	8.64
comp109792_c0_seq7	NEBU	-12.4274	4.22777	2.45952e-24	1.92668e-19	6.25	12.68	7.84	12.95	0	0	0	0
comp107515_c1_seq1	ANGL4	-2.29253	3.85196	0.000155566	0.0465127	10.54	12.72	7.77	7.38	1.18	2.07	2.77	1.93
comp51578_c0_seq1	LOC106503492	-8.05853	1.42819	2.43469e-06	0.0027641	0	11.9	6.35	6.13	0.05	0	0	0
comp98999_c0_seq4	PPR3B	2.56821	4.07963	5.98259e-05	0.0267799	1.59	0.97	0.94	1.83	11.39	9.97	3.92	6.59
comp107515_c1_seq10	ANGL4	-2.76361	3.75067	0.00016751	0.0482427	11.37	10.99	5.85	7.21	0.26	1.25	2.34	1.43
comp106864_c1_seq1	LOC107132289	4.86825	3.14495	6.3572e-07	0.00102679	0	0.4	0.19	0.35	5.78	8.42	2.23	11.3
comp103910_c0_seq4	NTM1B	10.9011	2.71753	2.37352e-05	0.0143489	0	0	0	0	4.78	11.21	0	0
comp108502_c0_seq7	LR14B	11.0093	2.82354	3.39322e-08	0.000108494	0	0	0	0	5.74	11.2	0	5.73
comp80142_c0_seq1	PITX3	-2.73627	2.94887	0.000158044	0.0468956	4.96	2.92	7.92	10.74	0.44	0.95	1.07	1.58
comp103986_c1_seq1		-3.09566	2.45326	2.2908e-05	0.0140746	10.72	4.66	8.33	7.93	1.04	0.62	1.64	0.44
comp91787_c0_seq4		-9.20296	1.07267	0.000136953	0.0427735	0	10.7	8.67	0	0	0	0	0
comp103401_c0_seq5	F264	-3.00173	2.3426	0.000112791	0.0377585	3.44	4.22	5.8	9.57	0.28	0.68	1.5	0.5
comp100077_c1_seq6	ARRDC2	-3.17148	3.17697	0.000110081	0.037411	2.75	3.71	4.35	9.53	0.67	1.09	0.4	0.09
comp104488_c1_seq27	FOXO1	-2.5541	4.46067	5.23053e-05	0.0248608	9	2.8	5.87	8.68	0.9	1.01	1.67	0.94
comp67030_c0_seq2	FBRS	-3.14393	2.62346	8.66919e-05	0.0329663	8.98	2.01	4.73	7.67	0.38	0.39	1.47	0.47
comp109109_c0_seq31	SRBS1	-11.8872	3.6907	6.11938e-08	0.000187986	2.27	0	0.78	8.77	0	0	0	0
comp63331_c0_seq1		2.61504	3.00259	0.000121922	0.0395481	1.42	1.02	0.45	0.69	4.11	5.29	8.63	4.17
comp104664_c0_seq127	PARP3	-10.9537	2.76791	2.68271e-05	0.0155668	0	0	8.31	8.5	0	0	0	0
comp103401_c0_seq1	F264	-3.59174	2.39872	2.05908e-06	0.00246259	7.93	5.53	4.3	8.39	0.22	0.32	0.8	0.79
comp23940_c0_seq1	LOC102329032	-8.15563	0.0989671	1.1038e-05	0.00811892	0.12	8.21	4.06	4.32	0	0	0	0
comp102578_c0_seq1	CA198	-9.76658	1.61179	6.56258e-05	0.0284279	0	8.17	6.43	0	0	0	0	0
comp104181_c0_seq1	MPPA	-11.6854	3.49075	1.51888e-05	0.0101798	0	0	5.47	8.07	0	0	0	0
comp109516_c0_seq8		-3.36134	1.30835	7.586e-05	0.0308421	7.97	2.4	5.67	6.68	0.86	0.87	0.21	0.23
comp83490_c0_seq1		-3.44049	2.51469	7.30439e-05	0.0301949	7.57	3.19	7.95	5.86	0.33	0.16	1.58	0.25
comp105877_c4_seq33	EBP	-10.1783	2.00826	2.17385e-07	0.000436641	0	3.42	4.05	7.83	0	0	0	0
comp95895_c0_seq1		4.67145	0.752629	6.26626e-05	0.0276547	0	0.36	0.2	0	3.19	3.97	7.79	1
comp108801_c0_seq6	TLE4	-3.41968	3.85234	3.26438e-06	0.00354937	7.41	1.41	3.01	6.28	0.22	0.49	0.56	0.44
comp106612_c1_seq34	LRRF2	9.46034	1.31257	0.000107027	0.0369464	0.01	0	0	0	3.75	0	7.23	0
comp103952_c0_seq1	VGLL2	3.48416	2.09589	8.93147e-05	0.0334701	0.34	0.52	0.33	0.16	5.67	2.09	0.61	7.08
comp109350_c0_seq7	SELN	-10.1323	1.96351	0.000127548	0.0409124	7.02	0	0.29	0	0	0	0	0
comp103349_c3_seq81	HNRH1	-8.47004	2.00324	0.000165673	0.0480941	0	0	6.99	5.17	0	0	0.04	0
comp109085_c0_seq1	ANKRD10	10.3353	2.16118	1.18693e-12	1.16223e-08	0	0	0	0	0.93	3.26	6.87	2
comp102370_c0_seq2	SQSTM1	-9.77691	1.61812	7.51062e-05	0.0306848	0	0	5.83	6.84	0	0	0	0
comp104387_c0_seq2		-3.77067	0.824526	0.000137743	0.0428182	6.77	1.93	2.37	3.15	0.34	0.06	0.57	0.07
comp109350_c0_seq3	SELN	-10.3831	2.20865	5.04677e-05	0.0243287	6.75	1.61	0	0	0	0	0	0
comp109085_c0_seq7	ANKRD10	12.1467	3.94856	5.2981e-09	2.2434e-05	0	0	0	0	3.74	4.05	6.61	0
comp20687_c0_seq1	PODXL	7.65248	-0.343504	0.000111182	0.037541	0	0	0	0	6.52	4.2	0	3.83
comp103910_c0_seq2	NTM1B	9.67361	1.52169	7.27664e-05	0.0301598	0	0	0	0	2.59	6.35	0	0
comp109792_c0_seq5	NEBU	8.91634	2.28231	5.10681e-07	0.000860312	0.01	0.01	0	0	2.69	2.72	6.22	0
comp106349_c0_seq12	QKI	-10.8842	2.69981	1.27785e-12	1.17765e-08	0.81	0.83	4.58	6.18	0	0	0	0
comp108045_c0_seq5	ECHD3	-10.288	2.11468	5.56264e-05	0.0254083	5.88	0	0	2.27	0	0	0	0
comp109156_c0_seq2	LOC105605773	-9.94722	1.78318	1.81786e-06	0.00225982	0.41	0	4.57	5.78	0	0	0	0
comp94918_c0_seq18	MAST2	-10.8357	2.65252	2.54211e-07	0.000497577	5.74	2.41	0.5	0	0	0	0	0
comp109397_c0_seq4	DOCK1	11.784	3.58921	5.08874e-12	4.1961e-08	0	0	0	0	5.72	5.39	0.08	2.73
comp102778_c0_seq1		4.51166	1.97011	9.28702e-07	0.00135982	0.05	0.06	0.14	0.32	3.12	3.47	1.06	5.62
comp106612_c1_seq89	LRRF2	9.52749	1.38266	7.60634e-05	0.0308421	0	0	0	0	5.5	4.12	0	0
comp99268_c0_seq5	DMPK	5.11861	1.45105	8.10794e-05	0.0319156	0.27	0	0	0	1.86	5.29	0.8	1.46
comp87040_c0_seq1	SNAI3	2.54972	2.84292	0.00014029	0.0430742	0.57	1.17	0.61	0.47	5.27	4.18	2.45	4.84
comp104488_c1_seq5	FOXO1	-10.7677	2.58538	7.33016e-13	7.65616e-09	5.22	0.68	0.93	1.41	0	0	0	0
comp92451_c0_seq17	SRSF5	5.53944	1.43487	2.05325e-07	0.000425286	0.06	0.01	0.01	0.21	1.7	2.67	5.18	2.74
comp104387_c0_seq1		-4.64406	1.77206	1.6447e-07	0.000373444	5.02	2.05	2.43	2.13	0.06	0.05	0.26	0.11
comp109668_c0_seq102	ITA7	8.73776	2.81707	2.62888e-09	1.21138e-05	0	0.01	0	0	0.08	4.95	2.63	1.24
comp100554_c0_seq1	ATL3	9.33937	1.20266	0.000100162	0.0356647	0	0	0	0	4.73	4.75	0	0
comp96381_c0_seq5	MATR3	-5.89143	3.39219	1.81438e-05	0.0117463	4.74	3.28	2.76	4.31	0	0	0.27	0
comp105534_c0_seq60	SPSB3	6.08761	3.33207	9.89394e-06	0.00763593	0.18	0	0	0	1.12	3.5	4.72	3.34
comp109916_c0_seq1	LOC102407451	-5.75874	1.52582	6.57955e-05	0.0284279	1.62	0.16	0.6	4.72	0	0.12	0	0
comp109305_c1_seq4	RGMA	-9.75189	1.59411	7.66607e-05	0.0308753	0	0	4.46	4.61	0	0	0	0
comp110131_c2_seq4	DYST	9.46078	1.31317	3.67464e-09	1.61621e-05	0	0	0	0	0.36	1.69	4.61	0.61
comp106659_c0_seq10	PNISR	-10.8509	2.66659	3.10946e-05	0.0173987	0	2.33	0	4.56	0	0	0	0
comp80142_c0_seq5	PITX3	-6.98194	1.59466	1.16976e-10	8.33033e-07	2.69	1.38	4.55	2.17	0.04	0	0	0.02
comp103349_c3_seq67	HNRH1	9.82273	1.66422	2.7717e-07	0.000516959	0	0	0	0	2.77	4.52	0	4.34
comp106612_c1_seq48	LRRF1	-9.84956	1.6897	3.89952e-14	5.09118e-10	4.33	3.61	3.26	2.56	0	0	0	0
comp100023_c0_seq157	DHDH	-10.497	2.32088	9.97877e-08	0.000260564	1.82	4.31	3.27	0	0	0	0	0
comp109787_c0_seq4	DPTOR	10.3398	2.16714	2.08804e-07	0.000425286	0	0	0	0	2.27	4.26	0	0.96
comp92467_c0_seq1		-8.61995	0.52188	1.01451e-05	0.0076785	0	3.15	3.33	4.23	0	0	0	0
comp103984_c0_seq4	PEX26	-10.0371	1.87113	6.2653e-05	0.0276547	0	0	4.21	2.35	0	0	0	0
comp79340_c0_seq5	MAX	8.88459	0.765686	5.95532e-06	0.00552086	0	0.01	0	0	1.79	0	4.19	1.96
comp106690_c0_seq2	TSN9	10.2216	2.05302	3.92487e-05	0.0207041	0	0	0	0	4.16	3.81	0	0
comp105688_c0_seq1	LOC101906230	6.20425	1.67045	1.32093e-05	0.0092303	0	0	0	0.11	0.24	4.14	0.55	3.34
comp105124_c0_seq87	CPSF1	4.57734	2.6367	8.18262e-05	0.0319696	0.03	0	0.01	0.39	2.18	1.7	4.12	2.49
comp98733_c0_seq1	SF01	-10.8122	2.62893	6.5234e-08	0.000196544	4.06	1.86	0	2.59	0	0	0	0
comp80142_c0_seq8	PITX3	-10.796	2.61297	7.57453e-08	0.000215765	0	1.45	2.48	4.04	0	0	0	0
comp107004_c0_seq28	PATL1	6.76815	2.64932	2.70827e-05	0.0156571	0.03	0	0	0.07	3.66	4	3.27	0
comp104988_c0_seq13	TRAF7	-8.59915	0.502776	1.44786e-08	5.40091e-05	3.98	1.4	3.58	1.92	0	0	0	0
comp98121_c0_seq4	S61A1	-7.53	2.01954	7.01979e-06	0.00610999	0	3.94	1.63	1.01	0.02	0	0	0
comp98035_c0_seq2	MAP1	9.60149	1.45215	8.36481e-05	0.0322226	0	0	0	0	1.22	3.9	0	0
comp105724_c1_seq3		-10.1938	2.02331	5.21257e-05	0.0248608	0	0	3.87	2.98	0	0	0	0
comp92451_c0_seq21	SRSF5	3.7748	1.8308	0.00015031	0.0452	0.02	0.03	0.5	0.21	3.25	3.85	1.51	2
comp107216_c0_seq23	PURA1	-9.42576	1.28101	0.000111933	0.0375815	0	0	3.83	2.67	0	0	0	0
comp108801_c0_seq7	TLE4	-4.3816	1.77531	2.33733e-05	0.0143043	3.77	2.58	2.54	0.46	0.15	0.03	0	0.25
comp109085_c0_seq6	ANKRD10	-11.4614	3.26929	1.60964e-08	5.73145e-05	3.09	0	3.75	3	0	0	0	0
comp108735_c1_seq4		-7.40591	-0.559376	9.89578e-05	0.0353162	3.7	1.04	0.11	0.58	0	0	0	0
comp103584_c0_seq2	DCA11	9.63007	1.47762	0.000125104	0.0404127	0	0	0	0	0	3.67	0.6	0
comp109412_c0_seq18	PP6R2	9.76495	1.60958	3.82775e-06	0.00402482	0	0	0	0	2.23	3.62	0.14	0
comp103463_c0_seq3	ACACA	10.0159	1.85102	2.6183e-07	0.000497577	0	0	0	0	1.26	2.33	0	3.61
comp84693_c0_seq3		-7.46924	0.862798	2.67664e-05	0.0155668	3.59	1.84	0	0.65	0.02	0	0	0
comp106982_c0_seq2	TAP1	10.4525	2.27882	3.90042e-05	0.0206781	0	0	0	0	3.56	1.06	0	0
comp106458_c0_seq5	PTPRM	-10.2068	2.03531	2.41405e-06	0.00276067	0.11	0	2	3.54	0	0	0	0
comp106150_c0_seq14	OFUT2	-9.40411	1.26278	0.00010085	0.0356789	3.25	3.51	0	0	0	0	0	0
comp109668_c0_seq39	ITA7	10.6276	2.44772	1.28938e-14	2.24453e-10	0	0	0	0	0.73	3.49	1.62	1.37
comp108735_c1_seq18	DDC	-9.39264	1.25024	2.5254e-10	1.49175e-06	0.48	2.47	3.49	3.15	0	0	0	0
comp106251_c1_seq2		-3.8451	0.783268	0.000166073	0.0480941	1.72	1.38	2.57	3.49	0.06	0.21	0.38	0
comp108675_c1_seq357	ACHE	8.6308	0.532888	4.90687e-05	0.0240453	0	0	0	0	0.42	3.45	0.33	0
comp108442_c0_seq39	ZBT16	-2.93979	1.59229	0.000140359	0.0430742	3.36	2.4	3.42	2.79	0.45	0.09	0.39	0.65
comp109089_c1_seq1		-2.797	2.39705	8.71292e-05	0.0329725	3.14	2.23	3.41	2.66	0.28	0.17	0.66	0.56
comp100359_c0_seq8	SUGP2	-9.66898	1.5163	7.52083e-05	0.0306848	3.39	2.33	0	0	0	0	0	0
comp109668_c0_seq115	ITA7	10.2194	2.04905	1.90955e-07	0.000409823	0	0	0	0	3.39	0	1.62	2.41
comp109115_c0_seq20	SMCA2	9.92102	1.75663	8.20615e-05	0.0319817	0	0	0	0	0	0	1.04	3.3
comp97429_c0_seq8	ZBTB47	-5.00678	1.8536	5.0314e-05	0.0243287	1.05	3.21	1.39	0.49	0	0	0.01	0.17
comp109109_c0_seq32	SRBS1	-10.9077	2.72309	3.16121e-13	3.53765e-09	3.21	0.3	1.49	0.76	0	0	0	0
comp103349_c3_seq13	HNRH1	9.95528	1.79182	5.41501e-05	0.0250999	0	0	0	0	0	3.18	0	2.34
comp103349_c3_seq37	HNRH1	8.92779	0.811115	4.76328e-06	0.0047635	0	0	0	0	1.68	3.16	0	0.98
comp105171_c0_seq28	SP140	-9.21956	1.08276	4.52155e-06	0.00459997	0.48	0	1.17	3.15	0	0	0	0
comp104117_c0_seq19	NUD17	-4.96847	1.04963	5.328e-05	0.0249207	3.14	1.87	2.05	1.29	0	0	0	0.27
comp104026_c0_seq1	EIF3A	10.8372	2.65511	2.26797e-05	0.0139892	0	0	0	0	2.8	3.13	0	0
comp92451_c0_seq2	SRSF5	9.35082	1.21339	9.84556e-05	0.0352172	0	0	0	0	2.7	3.11	0	0
comp107223_c1_seq5	RASA3	10.9494	2.76394	2.85752e-18	8.38058e-14	0	0	0	0	2.52	3.11	2.05	1.82
comp88369_c0_seq2		-5.21304	-0.0245638	2.41799e-05	0.0144314	3.1	1.47	1.7	0.89	0.09	0	0.07	0
comp109945_c0_seq3		10.1909	2.0213	1.56846e-07	0.000365368	0	0	0	0	3.08	2.65	2.16	0
comp109480_c1_seq10	ASML	9.17888	1.04336	5.28055e-06	0.00517068	0	0	0	0	1.01	0.42	3.07	0
comp106982_c0_seq22	TAP1	9.43786	1.29325	6.94211e-07	0.00108763	0	0	0	0	2.63	3.04	2.72	0
comp107833_c0_seq10	MTOR	11.8592	3.66377	6.61379e-09	2.72681e-05	0	0	0	0	3.04	2.86	0	1.77
comp108489_c1_seq5	RED1	-6.73436	1.90114	8.65462e-10	4.37396e-06	3	1.41	1.9	1.01	0.05	0	0	0
comp108545_c2_seq19	BIN1	-9.15865	1.02487	0.000173943	0.0494588	0	0	1.83	2.98	0	0	0	0
comp108428_c0_seq1	LOC101285090	9.59126	1.44102	5.20475e-07	0.000862715	0	0	0	0	2.8	2.96	1.83	0
comp77249_c0_seq1		-3.94214	0.225386	7.88193e-05	0.0313417	1.63	1.02	2.91	2.34	0.12	0.11	0.21	0.06
comp108579_c3_seq4	TRAF1	9.34642	1.20492	0.000116706	0.0385474	0	0	0	0	0	1.2	0	2.86
comp103683_c0_seq8	FLVC2	-9.31314	1.17609	0.000117115	0.0385474	2.46	2.83	0	0	0	0	0	0
comp92451_c0_seq14	SRSF5	9.07734	0.954132	0.000155201	0.0464925	0	0	0	0	2.49	2.82	0	0
comp101894_c0_seq7	BRD3	10.4535	2.27819	2.08166e-08	7.24745e-05	0	0	0	0	1.87	2.8	0.01	0.62
comp75125_c0_seq1		-5.18754	0.249852	4.28582e-06	0.00447643	2.78	1.51	1.23	1.13	0.07	0.09	0	0
comp94918_c0_seq127	MAST2	-9.92295	1.76264	6.72859e-05	0.0288815	1.02	2.77	0	0	0	0	0	0
comp110015_c3_seq11	SYNE1	-11.902	3.70591	2.09114e-21	8.19051e-17	2.16	2.76	1.01	2.11	0	0	0	0
comp109226_c0_seq1	LRAD3	9.19384	1.06539	0.000137097	0.0427735	0	0	0	0	2.74	1.36	0	0
comp88369_c0_seq1		-5.67919	-0.661603	3.10647e-05	0.0173987	2.73	1.44	1.65	2.14	0	0.1	0	0
comp106482_c1_seq21	CHTOP	8.6843	0.57904	1.27459e-05	0.0089951	0	0	0	0	1.36	0.73	2.71	0
comp108502_c0_seq6	LR14B	8.01401	-0.0282026	4.80262e-05	0.0238111	0	0	0	0	1.54	2.7	0	2.14
comp99731_c0_seq46	AKP8L	-9.13075	1.0035	7.788e-06	0.00663127	1.01	2.7	0.24	0	0	0	0	0
comp108584_c4_seq14	PPP5	10.4791	2.30102	3.80839e-07	0.000678028	0	0	0	0	0	2.13	2.67	0.34
comp105330_c0_seq24	CLCN7	9.47588	1.33196	8.9336e-05	0.0334701	0	0	0	0	1.11	2.67	0	0
comp109412_c0_seq25	PP6R2	9.64572	1.49541	6.80429e-05	0.0290473	0	0	0	0	1.92	2.65	0	0
comp106009_c0_seq16	I18BP	-7.52664	-0.457463	5.67797e-06	0.00539979	2.63	0.66	0.88	1.67	0	0	0	0
comp107367_c1_seq67	TOP3A	-9.31512	1.17551	0.000136124	0.0426533	0	0	2.6	1.56	0	0	0	0
comp106659_c0_seq33	PNISR	-10.107	1.93973	5.707e-05	0.0256195	0	2.6	0	1.76	0	0	0	0
comp108803_c1_seq17	ROCK1	11.1214	2.9329	8.65928e-08	0.000233907	0	0	0	0	1.13	0.43	2.55	0
comp107225_c0_seq47	PHF1	-8.85104	0.7393	8.87818e-06	0.00706068	0	1.71	2.55	0.58	0	0	0	0
comp101864_c0_seq27	KANL3	-10.0828	1.91761	4.97287e-05	0.0242115	0	1.9	2.55	0	0	0	0	0
comp96643_c0_seq1		-4.57754	0.717058	1.04509e-05	0.00775678	2.54	0.91	1.06	0.98	0	0.05	0.1	0.08
comp107701_c0_seq4	APBB2	-5.24999	0.73821	7.0622e-05	0.0296633	1.11	0.05	1.09	2.53	0.07	0.05	0	0
comp107420_c0_seq1	NRAP	-9.81717	1.65926	6.55044e-05	0.0284279	2.52	1.83	0	0	0	0	0	0
comp108339_c1_seq3	LOC105604676	9.42807	1.28415	7.88092e-09	3.16593e-05	0	0	0	0	1.31	2.11	0.09	2.5
comp102805_c0_seq1	LOC105375033	-3.90809	1.40862	2.528e-05	0.014913	1.33	0.94	2.48	0.94	0.1	0.03	0.23	0.02
comp85358_c0_seq2	EXOC3	-8.48326	0.394067	1.58983e-05	0.0105009	1.85	0	2.43	2.46	0	0	0	0
comp101356_c0_seq5	C1QT3	-8.83011	0.716605	6.8659e-06	0.00603871	1.04	0	2.45	2.02	0	0	0	0
comp103086_c1_seq11	ART3	-7.46459	-0.509732	9.52507e-06	0.00744298	1.51	0.39	2.44	1.51	0	0	0	0
comp109907_c0_seq55	TRRAP	10.3118	2.13596	8.55096e-06	0.00690561	0	0	0	0	0.3	0.02	2.43	0
comp103819_c0_seq66	LAYN	7.7823	1.23886	2.00267e-10	1.25504e-06	0.02	0	0	0	0.64	2.42	1.2	1.28
comp109937_c2_seq10	PER2	-10.1573	1.98789	1.75921e-07	0.000388194	2.41	0	2.39	1.93	0	0	0	0
comp95786_c0_seq2		-7.86993	-0.155324	9.1742e-05	0.0338195	1.42	0.76	2.41	0	0	0	0	0
comp108852_c0_seq5	ABTB1	-9.47511	1.32789	7.6737e-07	0.00117867	2.34	0	1.25	2.16	0	0	0	0
comp104092_c0_seq11	SREC	-9.6894	1.53428	8.28155e-05	0.0321561	0	0	2.33	1.66	0	0	0	0
comp109089_c0_seq1		-3.23982	1.7252	3.5826e-05	0.0193548	2.06	1.43	2.33	1.31	0.17	0.04	0.32	0.24
comp109370_c0_seq66	ANK2	10.4742	2.29693	1.12034e-07	0.000283104	0	0	0	0	0.98	1.67	2.29	0
comp108989_c0_seq14	MICA2	-4.57586	1.08448	2.37386e-05	0.0143489	1.31	0.56	2.26	1.67	0.13	0	0.11	0
comp108629_c0_seq7	GTL2	9.77658	1.61517	0.000103919	0.0362609	0	0	0	0	0.41	0	2.24	0
comp99754_c0_seq1		-4.17436	1.04995	3.14528e-05	0.0175364	1.28	1.29	2.24	2.01	0.02	0.02	0.29	0.05
comp106150_c0_seq11	OFUT2	-8.24015	0.178621	0.000107299	0.0369464	0.55	2.23	0.15	0	0	0	0	0
comp108278_c1_seq2	T120B	9.93615	1.77547	5.26737e-05	0.0248608	0	0	0	0	1.39	2.19	0	0
comp105144_c0_seq88	FBXL8	10.8419	2.65821	2.22927e-14	3.17511e-10	0	0	0	0	1.01	2.17	0.96	0.3
comp109397_c0_seq3	DOCK1	10.56	2.38194	3.50724e-10	1.96244e-06	0	0	0	0	1.81	1.92	0.04	2.15
comp108803_c1_seq51	SHAN3	6.08721	1.89306	1.12506e-05	0.0081604	0	0.05	0	0	1.51	2.14	0.23	0.18
comp109370_c0_seq36	ANK2	10.3287	2.15617	1.70099e-07	0.000380709	0	0	0	0	2.12	1.56	0.79	0
comp109370_c0_seq27	ANK2	-10.1839	2.01529	4.60893e-05	0.0232182	1.87	2.11	0	0	0	0	0	0
comp88470_c0_seq1		-3.6259	0.446992	0.000158744	0.0469863	2.11	0.62	0.89	0.93	0.06	0.08	0.14	0.09
comp104750_c0_seq2	CNNM3	10.3569	2.18301	1.11179e-07	0.000283104	0	0	0	0	2.07	1.64	1.77	0
comp105534_c0_seq121	SPSB3	-7.71485	-0.291235	0.000167319	0.0482427	0	2.04	0.45	0.99	0	0	0	0
comp108841_c0_seq2	ALPK2	-10.0972	1.92921	2.57518e-07	0.000497577	2.04	0	0.91	1.08	0	0	0	0
comp107514_c0_seq5	ARI2	-9.85661	1.69615	4.76043e-07	0.000810676	0	0.71	2.01	1.97	0	0	0	0
comp105144_c0_seq5	HSF4	-11.3176	3.12738	3.2095e-18	8.38058e-14	0.64	1.98	1.81	1.59	0	0	0	0
comp105369_c0_seq47	RGF1A	-8.42955	0.34376	6.58661e-05	0.0284279	0	0.88	0.12	1.93	0	0	0	0
comp74229_c0_seq2	PKHG5	7.44114	-0.529587	4.74897e-06	0.0047635	0	0	0	0	1.27	1.93	0.84	0.7
comp105534_c0_seq142	SPSB3	-10.2454	2.07388	1.98649e-12	1.72903e-08	1.05	0.27	0.55	1.91	0	0	0	0
comp104488_c1_seq10	PAN3	-4.6245	2.62458	4.47918e-05	0.0228585	1.91	0.96	1.24	1.18	0.06	0	0	0.16
comp100835_c0_seq1	NR6A1	-2.80292	1.44347	0.000151868	0.0455811	1.75	0.56	1.31	1.9	0.2	0.16	0.19	0.23
comp109838_c0_seq7	BNIP2	9.35331	1.21361	1.19608e-06	0.00165832	0	0	0	0	0.78	1.9	0	0.71
comp107224_c3_seq9	CREM	-8.01709	-0.0274856	4.26435e-07	0.000734176	1.34	0.63	1.89	1.69	0	0	0	0
comp102092_c0_seq5	CL16A	-9.56797	1.41724	5.23121e-07	0.000862715	1.69	0	1.6	1.89	0	0	0	0
comp107514_c0_seq17	ARI2	-9.37121	1.22709	6.89935e-06	0.00603871	0	0.11	0.47	1.89	0	0	0	0
comp101340_c0_seq24	PRP4B	8.50189	0.414278	2.38631e-05	0.0143489	0	0	0	0	0.84	1.88	0.42	0
comp108989_c0_seq1		-8.91982	0.800084	4.50435e-06	0.00459997	1.01	0	1.24	1.86	0	0	0	0
comp107550_c0_seq2	NEUL	-9.09799	0.969903	1.42338e-10	9.29178e-07	0.75	1.51	0.92	1.84	0	0	0	0
comp110015_c3_seq6	SYNE1	-11.2278	3.03866	2.09929e-17	4.11122e-13	1.22	1.83	0.47	1.46	0	0	0	0
comp106575_c0_seq44	CCDC149	5.94648	0.658201	9.58207e-07	0.00138336	0.04	0.02	0	0	0.36	0.89	1.69	1.83
comp106796_c0_seq44	RN123	-10.2978	2.12651	2.62517e-07	0.000497577	0.45	1.82	0.62	0	0	0	0	0
comp97651_c0_seq3	SPTCS	-10.4861	2.30855	3.95052e-05	0.0207695	0	0	1.77	1.81	0	0	0	0
comp100855_c0_seq11	LOC105604459	-9.26252	1.12608	2.53456e-06	0.00284659	0.61	0	1.81	0.57	0	0	0	0
comp109278_c3_seq10	KSR1	8.93719	0.822349	8.45442e-06	0.00689282	0	0	0	0	1.81	0.51	0	0.31
comp106786_c3_seq8	LOC106991804	-8.80989	0.697971	1.58581e-07	0.000365368	0.35	0.17	1.78	1.76	0	0	0	0
comp97359_c0_seq1	FIBP	4.89141	0.217955	4.98017e-05	0.0242115	0	0.14	0	0	1.22	1.44	1.78	1.04
comp80142_c0_seq4	PITX3	-8.40483	0.323432	5.89152e-06	0.00549423	0.78	1.76	0.03	1.65	0	0	0	0
comp109327_c0_seq1	MTBP	9.05114	0.927757	2.54369e-06	0.00284659	0	0	0	0	1.74	1.51	0	0.84
comp106199_c0_seq19	RED	9.60586	1.45697	7.20042e-05	0.0300714	0	0	0	0	1.08	1.73	0	0
comp109668_c0_seq118	ITA7	7.16976	1.80078	8.21132e-09	3.21619e-05	0	0	0.03	0	1.15	0.18	1.73	1.58
comp106631_c0_seq5	TET1	8.80431	0.695339	4.7735e-06	0.0047635	0	0	0	0	1.71	1.44	0	1.6
comp106984_c0_seq23	AP5Z1	-9.18625	1.05362	3.62939e-11	2.70771e-07	0.82	1.18	1.71	1.55	0	0	0	0
comp109777_c1_seq4	GSC1L	-7.56599	1.02419	1.36545e-05	0.00938277	1.69	0.44	0	1.52	0	0.01	0	0
comp104736_c0_seq4		-9.5516	1.40171	8.88995e-07	0.00131396	1.69	0	0.65	0.64	0	0	0	0
comp100023_c0_seq184	DHDH	-9.37377	1.23365	6.84132e-06	0.00603871	1.5	1.68	0.09	0	0	0	0	0
comp108844_c1_seq7	IGDC4	10.3855	2.21184	9.78637e-08	0.000259871	0	0	0	0	1.67	1.39	0	0.92
comp101864_c0_seq3	KANL3	-9.67364	1.52188	7.63399e-05	0.0308421	0	0.85	1.66	0	0	0	0	0
comp109251_c0_seq2	MRP1	-10.1762	2.00726	5.47539e-05	0.0251565	0	1.65	0	0.96	0	0	0	0
comp104312_c0_seq28	JHD2C	-9.78932	1.63078	7.66938e-07	0.00117867	1.65	0.4	0	0.67	0	0	0	0
comp103272_c1_seq131	Z512B	10.1854	2.01716	4.41081e-05	0.0226573	0	0	0	0	0.74	1.64	0	0
comp109781_c2_seq26	F210A	-10.2771	2.10512	4.58335e-05	0.0231638	1.64	0	0.76	0	0	0	0	0
comp98464_c0_seq2	CDKAL	8.39659	0.314141	4.1782e-07	0.000727336	0	0	0	0	0.4	1.64	1.38	0.23
comp107157_c1_seq7	RMD1	9.06193	0.937828	2.31425e-06	0.002666	0	0	0	0	1.63	1.38	0	0.9
comp108907_c2_seq9		4.99668	0.0542811	7.63812e-05	0.0308421	0	0.09	0	0	0.63	1.63	1.41	0.48
comp106064_c0_seq2	LOC106991294	7.7608	-0.248485	0.000107893	0.0369464	0	0	0	0	1.62	0.52	0	0.87
comp109169_c1_seq3		9.26779	1.13258	2.37464e-08	7.88597e-05	0	0	0	0	1.62	0.48	0.06	0.66
comp109907_c0_seq8	TRRAP	10.5137	2.33571	1.35003e-07	0.000320794	0	0	0	0	1.03	0.5	1.61	0
comp109512_c0_seq1	ZMAT3	10.2246	2.0535	1.64528e-14	2.57768e-10	0	0	0	0	0.95	0.57	1.59	0.77
comp104386_c0_seq15	GBP6	-6.44595	0.05425	9.95184e-06	0.00764296	1.59	0.21	0.47	1.56	0	0	0.03	0
comp102933_c1_seq2	SMG5	-7.35706	1.56059	2.18926e-11	1.71497e-07	0.94	0.97	1.57	0.86	0	0	0	0.02
comp109907_c0_seq22	TRRAP	-9.83214	1.67482	0.00010159	0.0357668	0	1.56	0	0.29	0	0	0	0
comp106651_c0_seq56	PLPL6	5.24045	1.38874	5.18817e-05	0.0248574	0	0	0	0.08	0.45	1.56	0.31	0.77
comp83999_c2_seq1	CK049	7.6732	-0.332672	0.0001193	0.0391021	0	0	0	0.02	0.95	0.97	1.56	0
comp109109_c0_seq62	SRBS1	-9.42095	1.27478	0.000130113	0.0412649	0	0.5	0	1.55	0	0	0	0
comp106370_c0_seq27	FAK1	-7.9903	-0.0529366	7.25355e-05	0.0301438	0	0.74	0.56	1.54	0	0	0	0
comp104215_c0_seq2	DEN1A	-9.30154	1.16319	2.08136e-06	0.00247037	1.14	0	1.54	0.42	0	0	0	0
comp109446_c1_seq16	MRPS33	-8.7153	0.609568	1.91091e-05	0.0122699	0	0.23	1.51	1.3	0	0	0	0
comp106796_c0_seq46	RN123	-10.0116	1.84813	4.01875e-07	0.000707439	0.42	1.5	0.53	0	0	0	0	0
comp101340_c0_seq20	PRP4B	-7.7691	1.24826	2.13957e-05	0.0134622	0	0.32	0.12	1.5	0	0	0	0.01
comp103338_c2_seq5	DPOG2	6.84891	-1.01559	0.000102865	0.0359733	0	0	0	0	0.22	1.5	0.31	0.47
comp108683_c0_seq5	ERCC5	-9.35415	1.21509	9.71265e-07	0.00138336	0.75	1.49	1.17	0	0	0	0	0
comp104988_c0_seq3	TRAF7	-7.18326	0.699598	7.05045e-05	0.0296633	1.48	0.97	0	0.16	0	0	0	0.01
comp106984_c0_seq40	AP5Z1	-8.426	0.342222	3.56292e-05	0.0193151	0.01	0.26	1.48	1.22	0	0	0	0
comp97115_c0_seq1		-4.76703	-0.487055	0.000129326	0.0410987	0.57	1.37	1.48	0.99	0.13	0	0	0
comp106612_c1_seq87	LRRF1	8.62191	0.515352	8.99524e-05	0.0335088	0	0	0	0	0.08	0.12	1.47	0
comp107275_c0_seq2	LOC107131779	8.55807	0.466695	1.1155e-05	0.00812871	0	0	0	0	0.99	1.47	0	0.79
comp100818_c0_seq2	PDXK	-5.05383	-0.0499642	7.45161e-05	0.0306418	0.58	0.48	0.77	1.46	0	0.03	0.08	0
comp106482_c1_seq25	ML12A	-9.59907	1.44983	8.03803e-05	0.031721	0.99	1.45	0	0	0	0	0	0
comp109907_c0_seq18	TRRAP	10.3069	2.13615	3.64044e-05	0.0195997	0	0	0	0	1.44	1.26	0	0
comp84968_c0_seq1	LYPA1	8.34739	0.26792	2.37876e-05	0.0143489	0	0	0	0	0	1.44	0.94	1.33
comp102866_c0_seq46	GRP2	7.44374	-0.523089	0.000176278	0.0498515	0	0	0	0	1.17	1.44	0	0.78
comp106978_c1_seq12	PDE4C	8.41985	0.33679	1.71287e-05	0.0111578	0	0	0	0	1.21	1.36	1.43	0
comp107334_c0_seq13	BIRC6	10.5917	2.41416	2.82689e-05	0.0162231	0	0	0	0	1.15	1.43	0	0
comp106780_c0_seq2	TLCD2	-8.20333	0.1413	2.99732e-07	0.000552462	0.43	1.42	0.38	0.63	0	0	0	0
comp86050_c0_seq5	CP2F3	-7.7683	-0.249361	9.52027e-05	0.0346872	1.42	0	1.35	1.34	0.01	0	0	0.02
comp109370_c0_seq59	ANK2	9.22285	1.08969	0.000131167	0.0415153	0	0	0	0	0.95	0	0	1.42
comp100095_c0_seq3	FBXL6	8.18857	0.125197	1.2199e-07	0.000303371	0	0	0	0	0.66	1.27	1.41	0.72
comp103995_c2_seq7		-6.01044	-0.439974	7.86541e-05	0.0313417	1.4	0.34	0.14	0.49	0.01	0	0	0
comp100427_c0_seq59	PHKG2	7.23601	-0.699293	5.23885e-05	0.0248608	0	0	0	0	1.39	0.11	0.4	0.91
comp109727_c1_seq72	NLRC5	-9.36917	1.23036	0.000105684	0.0367946	0	0.97	1.39	0	0	0	0	0
comp107555_c0_seq4		-5.57551	1.27981	6.87033e-08	0.000203091	1.39	0.61	0.93	0.84	0	0	0.04	0.04
comp110015_c3_seq2	SYNE1	-10.3029	2.13056	4.12963e-05	0.0214948	1.24	0	1.37	0	0	0	0	0
comp105285_c0_seq4	KLF11	-3.70082	0.665132	0.000166774	0.0482078	1.36	0.62	0.73	0.47	0.07	0	0.09	0.09
comp107416_c0_seq22	TF2H1	9.26978	1.12873	0.000149257	0.0450179	0	0	0	0	0	0	0.94	1.34
comp105627_c0_seq55	RABE2	-8.42887	0.343526	3.90673e-05	0.0206781	0	0.2	0.91	1.34	0	0	0.01	0
comp108002_c0_seq4		8.01711	-0.0200992	0.000100991	0.0356789	0	0	0	0	1.34	0.27	0	0.3
comp105549_c0_seq4		6.64026	-1.18005	6.56059e-05	0.0284279	0	0	0	0	0.57	0.56	1.33	0.38
comp105358_c0_seq31	Z518A	-9.10972	0.979406	4.48418e-06	0.00459997	0	0.27	0.67	1.32	0	0	0	0
comp109380_c1_seq8	DX39A	-7.77611	-0.24031	0.000132938	0.0419064	0.51	0	1.32	0.44	0	0	0	0
comp105281_c1_seq2	FBN2	-9.17066	1.03876	1.07414e-09	5.25894e-06	0.35	0.25	1.31	0.73	0	0	0	0
comp105620_c0_seq10	ACSM3	8.00683	-0.0353686	5.26823e-05	0.0248608	0	0	0	0	0.62	0.89	0	1.31
comp107410_c1_seq8	GTPB3	6.1759	-0.190069	9.57673e-05	0.0347314	0	0	0	0.03	1.3	0.76	0.02	0.64
comp108723_c1_seq12	DOCK9	-9.58133	1.4334	9.24844e-05	0.0340132	0.47	1.3	0	0	0	0	0	0
comp105036_c1_seq198	RGS14	7.74851	-0.269792	8.16588e-06	0.00673926	0	0	0	0	0.26	0.16	1.29	0.89
comp107373_c0_seq11	P66A	9.22523	1.09407	0.000121311	0.0394313	0	0	0	0	1.17	1.28	0	0
comp107410_c1_seq36	GTPB3	7.99251	-0.0463636	5.68673e-05	0.0256195	0	0	0	0	0.74	1.28	0	0.55
comp103624_c0_seq1		7.82058	-0.198517	9.75454e-05	0.0350517	0	0	0	0	1.28	0.62	0.62	0
comp104664_c0_seq1	PARP3	-9.22388	1.08779	1.76877e-06	0.00223479	1.26	0	0.67	1.26	0	0	0	0
comp104750_c0_seq1	CNNM3	9.20232	1.07246	0.000126408	0.0407498	0	0	0	0	1.24	1.26	0	0
comp104117_c0_seq58	NUD17	-7.56954	-0.417453	1.13342e-05	0.00818312	1.06	1.25	0.38	0.17	0	0	0	0
comp108194_c0_seq94	PICK1	-8.43506	0.350553	1.31766e-07	0.000320794	1.24	0.32	0.3	0.91	0	0	0	0
comp109278_c3_seq15	KSR1	8.83059	0.721586	1.02495e-05	0.00772021	0	0	0	0	1.23	1.02	0	0.22
comp109932_c0_seq14	LOC101120797	5.21454	0.0333507	7.49602e-05	0.0306848	0.06	0	0	0	0.28	1.22	0.46	0.59
comp106795_c0_seq6	ILVBL	7.91989	-0.111991	6.97044e-05	0.0295153	0	0	0	0	1.22	0.8	0.76	0
comp103819_c0_seq8	LAYN	8.13413	0.0816832	3.87745e-05	0.0206627	0	0	0	0	1.21	0.93	0	0.57
comp108535_c0_seq109	B4GN1	-9.19968	1.06706	0.000144442	0.0439416	0.86	0	1.21	0	0	0	0	0
comp110053_c0_seq13	ABCA9	8.28311	0.212238	7.82576e-05	0.0312773	0	0	0	0	0.32	0.1	0	1.21
comp101340_c0_seq1	PRP4B	9.47332	1.32928	1.85838e-06	0.00227464	0	0	0	0	1.2	1.13	0.21	0
comp109445_c2_seq5	PIDD	9.17934	1.05164	0.000139265	0.0430742	0	0	0	0	1.2	0.61	0	0
comp104375_c0_seq1	MRVI1	5.88642	0.538861	8.68385e-06	0.00695255	0	0.04	0	0	1.2	1.01	0.15	0.59
comp106170_c1_seq77	PIGZ	8.61247	0.515744	8.49613e-08	0.000233526	0	0	0	0	1.02	1.18	0.15	0.74
comp102683_c0_seq15	NPNT	9.06822	0.943294	2.03769e-06	0.00245574	0	0	0	0	1.06	1.18	0	0.83
comp66226_c0_seq2		-7.41597	-0.550138	6.84574e-06	0.00603871	1.18	0.53	0.54	0.32	0	0	0	0
comp107441_c0_seq2		7.23827	-0.702073	2.03893e-05	0.0129328	0	0	0	0	0.24	0.5	0.36	1.18
comp108800_c1_seq9	ZN133	8.12176	0.0621959	4.6774e-05	0.0234126	0	0	0	0	0	0.63	0.71	1.16
comp105651_c0_seq39	KMT2B	-10.289	2.11535	1.44572e-05	0.00980533	0	0	0.58	1.15	0	0	0	0
comp107399_c0_seq65	CUL7	9.41932	1.27523	1.18532e-06	0.00165808	0	0	0	0	1.09	0.39	1.15	0
comp96745_c0_seq15	ADA15	-8.37139	0.292991	3.33526e-05	0.0183195	0.35	0	1.15	0.43	0	0	0	0
comp108364_c0_seq1	2A5A	9.26626	1.12784	1.72285e-06	0.00223075	0	0	0	0	0.47	0	0.78	1.15
comp100978_c0_seq88	TOX4	-8.86173	0.748126	1.98883e-07	0.000421071	0.05	0.4	1.14	0.38	0	0	0	0
comp96624_c1_seq20	SLMAP	8.76458	0.658816	5.77763e-06	0.00543694	0	0	0	0	1.14	0.94	0	0.7
comp100603_c0_seq4	CP059	-7.03357	-0.865032	7.78768e-05	0.0312047	0.73	0.39	1.13	0.09	0	0	0	0
comp110053_c0_seq9	ABCA9	-8.29068	0.218846	3.0451e-05	0.0172855	0.69	0	1.13	0.55	0	0	0	0
comp109109_c0_seq70	SRBS1	6.79469	0.298707	7.17692e-05	0.0300646	0	0	0.02	0	1	1.11	0	0.69
comp105534_c0_seq48	SPSB3	8.67806	0.568308	7.02456e-05	0.0296633	0	0	0	0	0	0.03	1.11	0.42
comp96675_c0_seq2	RSPH14	-7.60951	-0.385212	1.49766e-06	0.00200547	1.11	0.68	0.68	0.8	0	0	0	0
comp103727_c0_seq2		6.94698	-0.938267	2.53197e-05	0.014913	0	0	0	0	0.52	0.48	0.38	1.11
comp47997_c0_seq2	monocarboxylic acid transporters	-7.68121	-0.322674	6.6355e-06	0.00594052	1.09	0.23	1.1	0.28	0	0	0	0
comp105034_c0_seq48	DOT1L	-9.59942	1.44707	1.23895e-06	0.00170269	0	0.21	0.48	1.1	0	0	0	0
comp68550_c0_seq1		-5.62448	-0.652777	6.78469e-05	0.0290427	1.1	0.25	0.64	0.79	0	0	0.05	0
comp108339_c1_seq13	LOC105604676	-7.88699	-0.140628	0.000128938	0.0410987	0	0.29	1.09	0.27	0	0	0	0
comp107265_c0_seq127	PLCG1	-9.38983	1.24769	8.27097e-07	0.00124598	0	1.01	0.97	1.08	0	0	0	0
comp106553_c0_seq9	GPCP1	-8.35057	0.270163	5.53284e-05	0.0253461	0	0.19	0.22	1.08	0	0	0	0
comp102107_c0_seq10	RNF14	8.50627	0.415666	1.2098e-08	4.62296e-05	0	0	0	0	0.67	0.64	1.07	0.54
comp109048_c1_seq13	LOC106729087	-7.47806	-0.499178	2.24858e-05	0.0139796	1.05	0.09	0.33	0.39	0	0	0	0
comp109278_c3_seq9	KSR1	7.28008	0.717051	1.85916e-05	0.0119867	0	0	0	0	1.05	0.7	0	0.76
comp95558_c0_seq6	LOC105602640	7.0964	-0.815789	1.40098e-05	0.00958485	0	0	0	0	1.04	0.58	0.38	0.67
comp106453_c0_seq40	CAH14	8.60352	0.506457	1.04961e-05	0.00775678	0	0	0	0	0.73	1.04	0.78	0
comp108626_c1_seq60	WNK1	-8.29222	0.219394	0.000145484	0.0441727	1.03	0.07	0	0.13	0	0	0	0
comp107987_c0_seq13	C2CD5	8.97392	0.855307	5.17691e-06	0.00510108	0	0	0	0	0.9	1.03	0	0.25
comp109486_c1_seq6	S45A4	7.73096	-0.277005	0.000141029	0.0430742	0	0	0	0	1.02	0	0.3	0.6
comp104488_c1_seq31	PAN3	-4.90473	1.6218	3.43362e-06	0.00365952	1.02	0.8	0.53	0.27	0.05	0	0	0.03
comp97557_c0_seq6		-7.51397	-0.465078	5.37028e-05	0.0249664	1.02	0.66	0.33	0.03	0	0	0	0
comp109108_c1_seq2	K1586	-8.2627	0.190346	8.37079e-05	0.0322226	0.09	0	0.54	1.01	0	0	0	0
comp109663_c0_seq15	GPN2	7.69389	-0.306846	0.000110814	0.0374976	0	0	0	0	1.01	0.59	0	0.44
comp99932_c0_seq22	F92A1	7.16845	-0.760192	2.17636e-05	0.0136389	0	0	0	0	0.21	0.36	0.41	1.01
comp107912_c0_seq11	DGLB	5.45773	-0.145755	4.64457e-05	0.0233228	0	0	0	0.05	0.41	0.25	0.71	1.01
comp109391_c1_seq9	AT11A	-8.95396	0.834155	3.8909e-10	2.10204e-06	0.48	1.01	0.5	0.77	0	0	0	0
comp109271_c0_seq2	ubiquinone	-7.82138	-0.198183	7.9019e-05	0.0313417	1	0.64	0.72	0	0	0	0	0
comp107027_c1_seq108	ZDHC1	7.82305	-0.198974	0.000111517	0.037573	0	0	0	0	0.32	0.3	0	0.99
comp103316_c0_seq3	LOC101904864	5.56684	-0.136838	2.42256e-05	0.0144314	0	0	0.04	0	0.63	0.3	0.66	0.98
comp109668_c2_seq7	ITA7	7.6746	-0.330095	1.61995e-06	0.00213277	0	0	0	0	0.42	0.98	0.51	0.48
comp104299_c0_seq65	PHOP1	7.97634	-0.0665699	0.000139486	0.0430742	0	0	0	0	0.17	0	0.19	0.96
comp94753_c0_seq78	KLH17	-8.05711	0.0111737	4.54865e-05	0.0231105	0.72	0.58	0.96	0.01	0	0	0	0
comp105365_c0_seq20	XRN1	8.8429	0.727997	3.71375e-09	1.61621e-05	0	0	0	0	0.24	0.46	0.95	0.43
comp96402_c0_seq49	TCRG1	-8.17435	0.114101	8.95121e-05	0.0334701	0	0.95	0.11	0.87	0	0	0	0
comp95008_c0_seq1		-5.98766	0.34897	6.10262e-06	0.0055919	0.29	0.95	0.69	0.74	0	0	0.05	0
comp109074_c0_seq2	PTPRK	8.88881	0.773482	4.39222e-06	0.00455717	0	0	0	0	0.94	0.79	0.62	0
comp105144_c0_seq89	FBXL8	9.06113	0.931891	3.38745e-05	0.0184918	0	0	0	0	0	0.02	0.23	0.94
comp108278_c1_seq4	T120B	9.0401	0.919281	0.000163998	0.0478468	0	0	0	0	0.93	0.89	0	0
comp109309_c0_seq48	AL2CL	8.82036	0.706922	2.23554e-05	0.0139539	0	0	0	0	0	0.93	0.34	0.07
comp109239_c0_seq5	AKAP9	9.53375	1.38454	8.16836e-05	0.0319696	0	0	0	0	0	0.57	0	0.93
comp105646_c1_seq3		-8.379	0.300125	2.41606e-08	7.88597e-05	0.53	0.71	0.85	0.93	0	0	0	0
comp104692_c0_seq7	NU160	7.94015	-0.0969124	3.51861e-07	0.000633637	0	0	0	0	0.49	0.91	0.63	0.58
comp110057_c0_seq12	MYCB2	9.77864	1.62329	9.68416e-07	0.00138336	0	0	0	0	0.91	0.54	0	0.13
comp109696_c0_seq13	PDZD2	-9.01114	0.890861	7.58269e-06	0.00649174	0.12	0.9	0.42	0	0	0	0	0
comp98898_c0_seq2	NUP88	-8.28145	0.211445	7.78461e-08	0.00021779	0.73	0.42	0.9	0.41	0	0	0	0
comp107912_c0_seq3	DGLB	8.93962	0.819934	2.57082e-10	1.49175e-06	0	0	0	0	0.75	0.9	0.59	0.54
comp85694_c2_seq5	CIDEA	6.43535	-1.33292	0.000123539	0.0399896	0	0	0.01	0	0.24	0.33	0.39	0.9
comp105680_c0_seq2	ABH15	7.8226	-0.200234	1.83184e-06	0.00225982	0	0	0	0	0.29	0.9	0.24	0.58
comp97997_c0_seq1	LOC528767	-8.09178	0.0432025	4.25874e-05	0.0219983	0.48	0.89	0.7	0	0	0	0	0
comp105719_c0_seq57	Z354A	6.12854	-0.24614	7.9089e-06	0.00663378	0	0	0	0.01	0.65	0.6	0.3	0.88
comp104299_c0_seq45	PHOP1	-6.14415	0.395721	1.52043e-05	0.0101798	0.19	0.88	0.08	0.61	0	0.02	0	0
comp110042_c0_seq4	MACF1	-10.3291	2.15508	4.55805e-05	0.0231105	0	0	0.88	0.81	0	0	0	0
comp109801_c0_seq5	CE104	-8.57042	0.477586	1.15718e-05	0.00827839	0.88	0.48	0.6	0	0	0	0	0
comp96402_c0_seq57	TCRG1	-8.23196	0.169583	4.74627e-05	0.0236064	0	0.87	0.54	0.21	0	0	0	0
comp107399_c0_seq29	CUL7	-5.56414	1.15942	9.54892e-06	0.00744298	0.75	0.08	0.39	0.86	0.04	0	0	0
comp109391_c1_seq21	AT11A	7.50607	-0.46876	0.000160143	0.0471614	0	0	0	0	0.86	0.55	0	0.43
comp105252_c0_seq9	LOC105606886	-7.47584	-0.499663	2.24073e-06	0.00261983	0.82	0.74	0.68	0.85	0	0	0	0
comp105072_c0_seq89	TRM2A	9.23605	1.09514	0.000163548	0.0478045	0	0	0	0	0	0	0.84	0.43
comp108645_c3_seq33	RPC6	7.75964	-0.254721	6.53963e-06	0.00588834	0	0	0	0.01	0.5	0.15	0.14	0.84
comp109522_c0_seq34	SCAP	-9.1516	1.01939	0.000172752	0.0492096	0	0	0.83	0.69	0	0	0	0
comp109635_c0_seq2	LOC105608255	7.26908	-0.672974	6.01261e-05	0.0268377	0	0	0	0	0.19	0.83	0.07	0.18
comp107599_c1_seq72	LOC105605823	-7.15952	-0.764677	1.03653e-05	0.00773304	0.38	0.49	0.8	0.83	0	0	0	0
comp106304_c0_seq23	KAT2A	-7.49428	-0.480183	0.000160734	0.0472464	0.46	0.57	0.83	0	0	0	0	0
comp105320_c0_seq3	ZN445	-4.48278	1.29484	2.62304e-05	0.0153915	0.82	0.36	0.8	0.72	0	0.05	0.08	0
comp106352_c0_seq26	TLN1	-9.39079	1.24874	0.000143466	0.0437294	0	0	0.81	0.23	0	0	0	0
comp96624_c1_seq36	SLMAP	8.03513	-0.0065646	5.17949e-05	0.0248574	0	0	0	0	0.81	0.53	0	0.34
comp105171_c0_seq98	SP140	7.24282	-0.693199	2.52893e-05	0.014913	0	0	0	0.01	0.8	0.19	0.17	0.37
comp107193_c0_seq16	RPGF3	8.73006	0.625522	7.98039e-06	0.00665051	0	0	0	0	0.8	0.79	0.43	0
comp104488_c1_seq23	FOXO1	-7.5207	1.02585	7.49085e-10	3.91199e-06	0.72	0.36	0.37	0.8	0	0	0.02	0
comp107334_c0_seq2	BIRC6	9.5507	1.40517	7.70519e-05	0.0309533	0	0	0	0	0.79	0.45	0	0
comp92830_c0_seq2		-6.83812	-1.02377	4.73408e-05	0.0236064	0.79	0.16	0.41	0.42	0	0	0	0
comp106485_c0_seq9	RGPA1	-8.88987	0.771351	6.13902e-06	0.0055919	0.53	0	0.27	0.78	0	0	0	0
comp103770_c0_seq151	PNKP	-7.27426	-0.671549	4.9049e-05	0.0240453	0.78	0.05	0.27	0.39	0	0	0	0
comp101340_c0_seq27	PRP4B	8.81648	0.707378	8.17292e-06	0.00673926	0	0	0	0	0.77	0.52	0.23	0
comp103770_c0_seq141	PNKP	7.93699	-0.0947437	6.41828e-05	0.0281669	0	0	0	0	0.69	0.77	0	0.35
comp107410_c1_seq35	GTPB3	-7.66536	-0.336233	2.28471e-06	0.00265147	0.77	0.43	0.44	0.22	0	0	0	0
comp108723_c1_seq6	DOCK9	-9.13174	1.00407	0.000158949	0.0469863	0.58	0.77	0	0	0	0	0	0
comp99731_c0_seq26	AKP8L	8.05237	0.00642405	5.34923e-05	0.0249425	0	0	0	0	0.72	0.77	0.36	0
comp88136_c0_seq12	REEP2	6.92178	-0.954918	9.69773e-05	0.0349306	0	0	0	0	0.76	0.46	0.36	0.07
comp101340_c0_seq11	PRP4B	7.96337	-0.0679671	0.000149417	0.0450179	0	0	0	0	0.76	0.21	0.09	0
comp109309_c0_seq93	AL2CL	-9.72962	1.57383	8.06581e-14	9.7206e-10	0.61	0.76	0.71	0.5	0	0	0	0
comp101554_c0_seq2		-6.35606	-1.38773	8.56661e-05	0.0327351	0.51	0.33	0.76	0.59	0	0	0	0
comp108419_c0_seq4	ZBT8A	-7.8796	-0.150966	0.000100467	0.0356789	0.75	0	0.31	0.25	0	0	0	0
comp107741_c0_seq15	FA83H	7.90214	-0.1344	0.000119593	0.0391166	0	0	0	0	0	0.18	0.26	0.75
comp105269_c0_seq2	CO8A2	-7.89217	-0.142842	0.000116746	0.0385474	0.53	0	0.16	0.75	0	0	0	0
comp109309_c0_seq15	AL2CL	-7.5804	-0.412827	0.000149367	0.0450179	0.75	0	0.46	0.55	0	0	0	0
comp101554_c0_seq1		6.23057	-1.48078	0.000135625	0.0425821	0	0	0	0	0.24	0.52	0.75	0.45
comp93649_c0_seq1		-7.51107	-0.470905	6.3575e-06	0.00575743	0.75	0.32	0.17	0.66	0	0	0	0
comp105646_c1_seq1		8.00106	-0.0432549	2.63603e-07	0.000497577	0	0	0	0	0.4	0.53	0.7	0.74
comp100141_c0_seq5	LOC105609144	-7.1011	-0.813078	4.23596e-05	0.0219753	0.14	0.56	0.15	0.73	0	0	0	0
comp95390_c0_seq14	GLT12	7.11548	-0.800717	1.71636e-05	0.0111578	0	0.01	0	0	0.48	0.73	0.19	0.54
comp102781_c0_seq14	CFLAR	-7.63976	-0.360066	2.23643e-06	0.00261983	0.6	0.27	0.35	0.73	0	0	0	0
comp109142_c5_seq1		7.70068	-0.305808	0.000110023	0.037411	0	0	0	0	0.73	0.47	0.63	0
comp104311_c0_seq22	TAU	-6.92041	-0.95747	4.99156e-05	0.0242115	0.72	0.25	0.24	0.13	0	0	0	0
comp107833_c0_seq3	MTOR	9.77724	1.62063	3.14464e-07	0.000572876	0	0	0	0	0.66	0.41	0	0.72
comp108523_c0_seq10	LRMP	7.63849	-0.361317	1.36814e-06	0.00184783	0	0	0	0	0.71	0.5	0.72	0.44
comp108738_c3_seq121	HEMK1	7.69521	-0.31512	3.78633e-06	0.00400816	0	0	0	0	0.22	0.19	0.72	0.21
comp103154_c0_seq12	KANL1	-7.5465	-0.43941	2.58287e-06	0.00286993	0.71	0.43	0.28	0.43	0	0	0	0
comp110078_c1_seq26	HD	5.3645	2.03662	1.58204e-05	0.0105009	0.05	0	0	0	0.71	0.34	0.4	0.5
comp105652_c0_seq16	RNH1	7.89603	-0.138581	9.45575e-05	0.0345324	0	0	0	0	0.23	0	0.39	0.7
comp97173_c0_seq22	MAPK11	-6.54265	-1.2493	7.96523e-05	0.0315131	0.22	0.68	0.7	0.56	0	0	0	0
comp102483_c0_seq78	CSPP1	8.39354	0.310871	8.369e-05	0.0322226	0	0	0	0	0	0.2	0.05	0.7
comp105124_c0_seq104	CPSF1	-7.69046	-0.317261	0.000172652	0.0492096	0.7	0.16	0	0.3	0	0	0	0
comp100918_c0_seq12	CCD77	-7.51039	-0.472513	1.2523e-05	0.00887782	0.7	0.11	0.23	0.65	0	0	0	0
comp103775_c2_seq13	AT7L1	-7.80595	-0.214479	6.80804e-07	0.0010774	0.6	0.46	0.37	0.69	0	0	0	0
comp106687_c0_seq2		7.73541	-0.273162	9.79425e-05	0.0351139	0	0	0	0	0.38	0.69	0	0.34
comp85521_c0_seq22	T194B	7.20697	-0.731117	0.000115099	0.0382859	0	0	0	0	0.01	0.48	0.5	0.68
comp109485_c0_seq131	SRBS2	8.42004	0.337429	2.39041e-05	0.0143489	0	0	0	0	0.24	0.68	0.29	0
comp105365_c0_seq68	XRN1	-8.2088	0.146369	0.000164698	0.0479617	0.55	0.02	0.66	0	0	0	0	0
comp101488_c1_seq3	PACS1	-6.00468	-0.337018	9.11005e-06	0.00717226	0.64	0.65	0.32	0.66	0	0	0.03	0
comp107062_c2_seq82	KMT2E	-9.31069	1.17232	0.000118013	0.0387613	0.66	0	0.57	0	0	0	0	0
comp109619_c1_seq280	CC142	-8.16284	0.105493	5.28564e-05	0.0248681	0.47	0.15	0.66	0	0	0	0	0
comp104702_c0_seq2	AN13A	-7.84438	-0.180381	8.80947e-05	0.0331776	0.66	0.51	0	0.35	0	0	0	0
comp92830_c0_seq1		6.80993	-1.04836	2.82243e-05	0.0162231	0	0	0	0	0.31	0.28	0.66	0.51
comp102120_c0_seq65		7.2782	-0.667897	1.40816e-05	0.00959205	0	0	0	0	0.5	0.14	0.44	0.66
comp98733_c0_seq13	SF01	-7.93395	-0.103199	9.56657e-05	0.0347314	0.65	0.18	0	0.33	0	0	0	0
comp108076_c0_seq36	DSRAD	-8.99322	0.870843	3.28608e-06	0.00354937	0	0.52	0.4	0.65	0	0	0	0
comp105534_c0_seq113	SPSB3	8.12387	0.0733254	0.000102643	0.0359733	0	0	0	0	0.5	0.64	0	0.06
comp108186_c2_seq20	I20L2	-8.00728	-0.0376993	5.70608e-05	0.0256195	0.64	0	0.45	0.41	0	0	0	0
comp108049_c0_seq1		6.35295	-1.39182	8.29194e-05	0.0321561	0	0	0	0	0.64	0.3	0.52	0.53
comp102817_c0_seq4	ERCC2	6.72734	-1.11363	4.85735e-05	0.0240065	0	0	0	0	0.18	0.27	0.63	0.25
comp103593_c0_seq79	EIF2D	7.87287	-0.154769	1.17612e-06	0.00165808	0	0	0	0	0.63	0.61	0.17	0.55
comp105358_c0_seq39	Z518A	-8.46933	0.379751	8.51793e-05	0.0326287	0	0.02	0.36	0.62	0	0	0	0
comp99806_c0_seq4	MGT4A	-7.56234	-0.423957	0.000146437	0.0443762	0	0.61	0.62	0.46	0	0	0	0
comp108076_c0_seq46	DSRAD	8.2199	0.156708	4.03938e-05	0.0211657	0	0	0	0	0.62	0.21	0.39	0
comp102509_c0_seq2		7.21075	-0.725029	1.0111e-05	0.0076785	0	0	0	0	0.39	0.21	0.62	0.55
comp96402_c0_seq36	TCRG1	-8.03316	-0.0111368	5.43334e-05	0.0251105	0	0.45	0.6	0.33	0	0	0	0
comp95717_c0_seq11	FGF11	7.38723	-0.58026	0.000169561	0.0485914	0	0	0	0	0.03	0.6	0.48	0.02
comp104750_c0_seq7	CNNM3	8.30265	0.227127	3.28034e-05	0.0181602	0	0	0	0	0.19	0.47	0.6	0
comp108150_c0_seq6	LRIG1	3.09742	1.83919	6.96403e-05	0.0295153	0.03	0.02	0.09	0.07	0.32	0.4	0.53	0.59
comp73234_c0_seq2	LOC106503652	-6.59235	-1.2128	6.08523e-05	0.0270846	0.59	0.2	0.32	0.28	0	0	0	0
comp104481_c0_seq10	FLVC1	7.13142	-0.789114	1.95377e-05	0.0124882	0	0	0	0	0.5	0.45	0.59	0.13
comp107916_c0_seq3	FOCAD	8.54286	0.449346	1.5995e-08	5.73145e-05	0	0	0	0	0.41	0.2	0.58	0.48
comp105449_c0_seq3	COE4	7.67564	-0.324814	0.000119938	0.0391474	0	0	0	0	0.31	0.58	0	0.23
comp60163_c0_seq1		-6.16545	-1.52309	0.000128673	0.0410987	0.33	0.58	0.29	0.38	0	0	0	0
comp107640_c0_seq24	KDIS	-9.18096	1.04833	1.80737e-06	0.00225982	0	0.42	0.35	0.57	0	0	0	0
comp93366_c0_seq6	HECD4	-8.58329	0.490733	1.11412e-05	0.00812871	0.31	0.57	0.36	0	0	0	0	0
comp97752_c0_seq24	F206A	-6.56106	-1.23676	0.00015666	0.0466617	0.09	0.2	0.57	0.49	0	0	0	0
comp109619_c1_seq273	CC142	-7.97148	-0.0714033	0.000163377	0.0478045	0	0.23	0.05	0.57	0	0	0	0
comp108050_c0_seq23	BAZ2B	-7.84933	-0.177526	0.000137326	0.0427735	0.57	0	0.19	0.13	0	0	0	0
comp107514_c0_seq36	ARI2	-8.60837	0.510555	1.1554e-05	0.00827839	0	0.31	0.38	0.57	0	0	0	0
comp106793_c0_seq15	G2E3	7.57782	-0.417853	0.000159572	0.0470816	0	0	0	0	0.26	0	0.56	0.38
comp109967_c0_seq28	DZIP1L	-6.54161	-1.25001	0.000106417	0.036886	0.09	0.56	0.46	0.44	0	0	0	0
comp109253_c3_seq6	DIP2A	8.5908	0.492135	1.51292e-05	0.0101798	0	0	0	0	0.27	0.19	0.56	0
comp109737_c0_seq3		7.60863	-0.384005	0.000141034	0.0430742	0	0	0	0	0.35	0.2	0	0.56
comp97958_c0_seq17	GCP6	-8.57587	0.483634	1.20151e-05	0.00855645	0.26	0.41	0.55	0	0	0	0	0
comp109650_c0_seq364	SC31B	7.66718	-0.334296	5.79539e-06	0.00543694	0	0	0	0	0.32	0.54	0.13	0.11
comp109760_c0_seq31	SI1L1	-8.07819	0.0284172	4.91125e-05	0.0240453	0	0.3	0.53	0.34	0	0	0	0
comp103173_c0_seq6	PLCB3	6.70273	-1.13045	2.68204e-05	0.0155668	0	0	0	0	0.37	0.53	0.47	0.37
comp97121_c0_seq4	CN093	6.27286	-1.4494	8.60367e-05	0.0327967	0	0	0	0	0.52	0.5	0.34	0.52
comp110046_c0_seq12		-7.05309	-0.850994	1.01377e-05	0.0076785	0.52	0.43	0.32	0.36	0	0.01	0	0.01
comp102806_c0_seq20	SETD5	-6.88437	-0.985808	3.79997e-05	0.0203189	0.51	0.23	0.27	0.12	0	0	0	0
comp107193_c0_seq8	RPGF3	-7.72013	-0.287059	0.000115082	0.0382859	0	0.36	0.51	0.24	0	0	0	0
comp108194_c0_seq74	PICK1	5.03873	0.153926	6.87493e-05	0.0292691	0	0	0.04	0.01	0.51	0.26	0.22	0.38
comp106762_c0_seq4	MCTP1	7.87023	-0.155189	6.39454e-05	0.0281416	0	0	0	0	0.44	0.51	0	0.5
comp108575_c2_seq47	VPP3	7.54671	-0.442667	5.39128e-06	0.00521393	0	0	0	0	0.12	0.41	0.5	0.2
comp99902_c0_seq1	PP12C	5.54299	-0.806305	8.80761e-05	0.0331776	0	0.02	0	0	0.16	0.21	0.5	0.34
comp108939_c1_seq2	HTR5B	-6.70705	-1.12594	4.26849e-05	0.0219983	0.27	0.25	0.17	0.5	0	0	0	0
comp104789_c0_seq223	DGKA	7.31756	-0.633329	7.46039e-06	0.00642213	0	0	0	0	0.46	0.49	0.26	0.2
comp98898_c0_seq4	NUP88	-6.73143	-1.10721	9.69854e-05	0.0349306	0.48	0.11	0.09	0.18	0	0	0	0
comp106998_c0_seq43	NKG2A	-6.07073	-1.58873	0.000169068	0.0485914	0.24	0.32	0.48	0.42	0	0	0	0
comp109717_c0_seq2	CHSS2	-8.35467	0.275547	3.79254e-05	0.0203189	0	0.1	0.27	0.48	0	0	0	0
comp101243_c0_seq24	CCNL1	8.20438	0.142436	3.34419e-05	0.0183195	0	0	0	0	0.48	0.45	0.3	0
comp109571_c0_seq281	WDR90	-6.29782	0.536253	1.30202e-06	0.00177381	0.47	0.1	0.42	0.19	0	0.01	0	0
comp103380_c0_seq2	SYNPO	7.47795	-0.495458	0.000162553	0.0476915	0	0	0	0	0.35	0.26	0	0.47
comp108216_c1_seq1	PGPS1	5.32302	0.112541	2.26074e-05	0.0139892	0.02	0	0.01	0	0.47	0.24	0.33	0.08
comp102899_c0_seq23	MPPE1	-5.25574	-0.35097	6.47351e-05	0.0283299	0.39	0.17	0.31	0.47	0	0	0	0.02
comp99449_c0_seq56	LOC101113775	-6.73351	-1.1017	8.70882e-05	0.0329725	0.2	0.47	0.33	0.07	0	0	0	0
comp85351_c0_seq2	GRHL1	-6.87622	-0.99279	1.5952e-05	0.0105009	0.47	0.39	0.3	0.38	0	0	0	0
comp108473_c3_seq144	PCX3	-8.10608	0.054855	0.00012084	0.0393599	0.46	0.35	0.04	0	0	0	0	0
comp108901_c0_seq22	MBTD1	-8.40461	0.323324	2.27317e-08	7.74218e-05	0.41	0.24	0.39	0.46	0	0	0	0
comp107912_c0_seq1	DGLB	-7.69726	-0.310076	5.39062e-06	0.00521393	0.11	0.11	0.45	0.46	0	0	0	0
comp108219_c3_seq45	AAKG3	6.7606	-1.08651	8.12806e-05	0.0319156	0	0	0	0	0.32	0.14	0.46	0.08
comp110015_c3_seq1	SYNE1	8.86723	0.751649	7.36771e-08	0.000213761	0	0	0	0	0.41	0.06	0.45	0.08
comp109754_c0_seq65	MCF2L	7.7292	-0.277405	9.14539e-05	0.0337929	0	0	0	0	0.45	0.32	0	0.31
comp109571_c0_seq477	WDR90	8.23195	0.160084	5.45895e-05	0.0251547	0	0	0	0	0	0.1	0.38	0.44
comp109574_c1_seq40	PIAS2	8.46959	0.386168	3.33594e-05	0.0183195	0	0	0	0	0.34	0.44	0.07	0
comp101825_c0_seq1	LSM11	7.5919	-0.39916	0.000175399	0.0497825	0	0	0	0	0.44	0.14	0.32	0
comp108734_c0_seq10	KALRN	8.07374	0.0220075	5.32864e-05	0.0249207	0	0	0	0	0.26	0	0.21	0.44
comp105643_c2_seq8	CS044	8.17799	0.116663	3.42971e-05	0.0186575	0	0	0	0	0.4	0.33	0.44	0
comp108697_c0_seq29	ALS	8.36494	0.288446	1.96086e-05	0.0124882	0	0	0	0	0.26	0.25	0	0.44
comp98202_c0_seq34	RNF44	7.79756	-0.225998	9.28461e-05	0.0340663	0	0	0	0	0	0.43	0.32	0.42
comp104705_c0_seq42	GIT2	8.02499	-0.0211257	5.58035e-05	0.0254151	0	0	0	0	0.21	0.43	0.3	0
comp107925_c0_seq5	ARF6	-6.09001	-0.262199	7.91797e-06	0.00663378	0.16	0.32	0.43	0.25	0	0	0.02	0
comp89623_c0_seq5		-6.45974	-1.31208	0.000101113	0.0356789	0.1	0.29	0.29	0.43	0	0	0	0
comp100144_c0_seq27	TCF7	-6.79359	-1.05703	2.91886e-05	0.0166291	0.42	0.34	0.35	0.17	0	0	0	0
comp105798_c0_seq43	TBCE	-7.37677	-0.581496	1.03392e-05	0.00773304	0.22	0.42	0.15	0.1	0	0	0	0
comp95680_c0_seq2	PBX2	-7.71201	-0.296491	0.000107694	0.0369464	0	0.29	0.35	0.42	0	0	0	0
comp109783_c0_seq45	COG4	7.7768	-0.245349	0.000112022	0.0375815	0	0	0	0	0	0.42	0.4	0.17
comp109539_c0_seq15	UBP34	-8.66952	0.56599	1.90782e-07	0.000409823	0.19	0.06	0.05	0.41	0	0	0	0
comp86293_c0_seq1	KCNG2	-6.42201	-1.33839	9.13693e-05	0.0337929	0.27	0.41	0.37	0.14	0	0	0	0
comp108473_c3_seq22	PCX3	8.51085	0.421326	1.33739e-05	0.00927128	0	0	0	0	0.4	0.38	0.35	0
comp102683_c0_seq14	NPNT	7.35588	-0.602606	6.10749e-06	0.0055919	0	0	0	0	0.16	0.4	0.2	0.18
comp103154_c0_seq11	KANL1	6.95161	-0.935286	1.35102e-05	0.00932447	0	0	0	0	0.28	0.25	0.39	0.4
comp106787_c0_seq16	FAKD3	6.4843	-1.29411	7.21693e-05	0.0300714	0	0	0	0	0.4	0.18	0.18	0.18
comp107257_c1_seq2	EST1A	-8.05167	0.00290854	0.000117061	0.0385474	0.4	0	0.15	0.05	0	0	0	0
comp64323_c0_seq2		-6.23487	-1.47412	0.000108006	0.0369464	0.21	0.37	0.4	0.24	0	0	0	0
comp109274_c1_seq13	MYLK3	-7.98482	-0.0514192	7.33035e-05	0.0302225	0.14	0.39	0.13	0	0	0	0	0
comp107062_c2_seq46	KMT2E	-8.33719	0.265896	5.64758e-05	0.0256	0	0.39	0.24	0.04	0	0	0	0
comp89150_c0_seq62	SIGIR	6.50106	-1.28173	9.37007e-05	0.0342995	0	0	0	0	0.38	0.28	0.24	0.1
comp109783_c0_seq61	COG4	-7.89573	-0.138265	0.000110414	0.037443	0.38	0	0.09	0.23	0	0	0	0
comp108473_c2_seq4		-6.27956	-1.44271	8.46058e-05	0.0324884	0.38	0.26	0.25	0.3	0	0	0	0
comp109829_c0_seq69	SAC2	8.08052	0.0272285	6.57417e-07	0.001051	0	0	0	0	0.07	0.37	0.31	0.23
comp101840_c0_seq9	ZFYV1	-7.29953	-0.647593	8.69784e-06	0.00695255	0.11	0.36	0.19	0.26	0	0	0	0
comp109717_c0_seq21	CHSS2	-8.22181	0.158207	3.24786e-05	0.0180442	0	0.28	0.36	0.24	0	0	0	0
comp106166_c0_seq4		-6.90836	-0.967985	2.11013e-05	0.0133305	0.36	0.15	0.18	0.29	0	0	0	0
comp109539_c0_seq12	UBP34	8.10682	0.0540534	3.30762e-06	0.00354937	0	0	0	0	0.28	0.04	0.06	0.35
comp105303_c0_seq114	T161B	-6.51316	-1.2715	6.70528e-05	0.0288605	0.11	0.34	0.27	0.27	0	0	0	0
comp110103_c2_seq5	POL	7.80105	-0.214647	0.000127696	0.0409124	0	0	0	0	0.29	0.33	0.08	0
comp108799_c4_seq48	EMP3	-7.36625	-0.594447	0.00015659	0.0466617	0.01	0.04	0.33	0.3	0	0	0	0
comp94732_c0_seq4		-7.47727	-0.494053	0.000172659	0.0492096	0.18	0.33	0.28	0	0	0	0	0
comp105651_c0_seq42	KMT2B	-8.78455	0.674143	9.04268e-06	0.00715518	0	0.19	0.09	0.32	0	0	0	0
comp109253_c3_seq11	DIP2A	7.75317	-0.262173	0.000114807	0.0382859	0	0	0	0	0.26	0.13	0.32	0
comp109098_c0_seq5	CORA1	6.36087	-1.38642	0.000106112	0.036862	0	0	0	0	0.13	0.26	0.14	0.32
comp96594_c0_seq14	KIAA2012	6.84701	-1.01747	3.07053e-05	0.0173231	0	0	0	0	0.16	0.31	0.13	0.31
comp105432_c0_seq138	GMPPA	7.57245	-0.417519	1.74808e-06	0.00223479	0	0	0	0	0.31	0.26	0.19	0.18
comp108147_c0_seq40	FBP1L	7.76661	-0.254306	9.64446e-05	0.0348962	0	0	0	0	0	0.28	0.3	0.23
comp106580_c0_seq46	BCL2L11	-7.61567	-0.380571	0.000140812	0.0430742	0.3	0.22	0	0.2	0	0	0	0
comp105034_c0_seq9	DOT1L	-8.0354	-0.0136399	7.38745e-06	0.00639447	0.28	0.02	0.04	0.27	0	0	0	0
comp109320_c0_seq9	TRAF2	-5.61499	-0.715402	0.000127392	0.0409124	0.26	0.04	0.14	0.18	0	0.01	0	0
comp107980_c2_seq22	ARHG6	-7.27497	-0.667457	8.49113e-06	0.00689282	0.12	0.26	0.11	0.1	0	0	0	0
comp107062_c2_seq22	KMT2E	7.59567	-0.394693	0.000176116	0.0498515	0	0	0	0	0.08	0.25	0	0.08
comp107300_c0_seq13	YLPM1	6.84363	-1.01496	0.000157865	0.0468956	0	0	0	0	0.24	0.18	0.05	0.02
comp108747_c0_seq26	UTP20	-7.74041	-0.26888	9.12258e-05	0.0337929	0.24	0.17	0.18	0	0	0	0	0
comp107980_c2_seq33	NISCH	7.09147	-0.821442	9.87673e-06	0.00763593	0	0	0	0	0.15	0.17	0.12	0.22
comp107525_c1_seq207	DUS22	7.04895	-0.860717	9.00434e-05	0.0335088	0	0	0	0	0.02	0.17	0.22	0.05
comp105582_c0_seq4	RHDF2	-6.93444	-0.946304	1.28737e-05	0.00904454	0.16	0.19	0.21	0.18	0	0	0	0
comp107769_c0_seq33	F193B	7.46002	-0.508828	0.000169652	0.0485914	0	0	0	0	0.21	0.21	0	0.12
comp104798_c0_seq91	ANKH1	-7.97331	-0.0692215	0.000102639	0.0359733	0.04	0	0.16	0.2	0	0	0	0
comp109760_c0_seq34	SI1L1	5.56729	-0.714054	0.000109887	0.037411	0	0	0	0.01	0.19	0.04	0.11	0.09
comp108571_c0_seq16	MICA1	6.55571	-1.24139	5.65364e-05	0.0256	0	0	0	0	0.15	0.08	0.07	0.14
comp103409_c0_seq8	ZNF207	-6.2373	-1.47226	0.00013285	0.0419064	0.05	0.05	0.08	0.03	0	0	0	0

## Sheet: Sheet3
行标签	计数项:gene
2A5A	1
AAKG3	1
ABCA9	2
ABH15	1
ABTB1	1
ACACA	1
ACHE	1
ACSM3	1
ADA15	1
AKAP9	1
AKP8L	2
AL2CL	3
ALPK2	1
ALS	1
AN13A	1
ANGL4	2
ANK2	4
ANKH1	1
ANKRD10	3
AP5Z1	2
APBB2	1
ARF6	1
ARHG6	1
ARI2	3
ARRD2	1
ARRDC2	2
ART3	1
ASML	1
AT11A	2
AT7L1	1
ATL3	1
B4GN1	1
BAZ2B	1
BCL2L11	1
BIN1	1
BIRC6	2
BNIP2	1
BRD3	1
C1QT3	1
C2CD5	1
CA198	1
CA3	1
CAH14	1
CAN1	1
CC142	2
CCD77	1
CCDC149	1
CCNL1	1
CDKAL	1
CE104	1
CFLAR	1
CHSS2	2
CHTOP	1
CIDEA	1
CK049	1
CL16A	1
CLCN7	1
CN093	1
CNNM3	3
CO8A2	1
COE4	1
COG4	2
CORA1	1
CP059	1
CP2F3	1
CPSF1	2
CREM	1
CS044	1
CSPP1	1
CUL7	2
DCA11	1
DDC	1
DEN1A	1
DGKA	1
DGLB	3
DHDH	2
DIP2A	2
DMPK	1
DOCK1	2
DOCK9	2
DOT1L	2
DPOG2	1
DPTOR	1
DSRAD	2
DUS22	1
DUS27	1
DX39A	1
DYST	1
DZIP1L	1
EBP	1
ECHD3	1
EIF2D	1
EIF3A	1
EMP3	1
ERCC2	1
ERCC5	1
EST1A	1
EXOC3	1
F193B	1
F206A	1
F210A	1
F264	2
F92A1	1
FA83H	1
FAK1	1
FAKD3	1
FAM101B	1
FBN2	1
FBP1L	1
FBRS	1
FBXL6	1
FBXL8	2
FGF11	1
FIBP	1
FKBP5	1
FLVC1	1
FLVC2	1
FOCAD	1
FOXO1	3
G2E3	1
GBP6	1
GCP6	1
GIT2	1
GLT12	1
GMPPA	1
GPCP1	1
GPN2	1
GRHL1	1
GRP2	1
GSC1L	1
GTL2	1
GTPB3	3
HA2D	1
HD	1
HECD4	1
HEMK1	1
HNRH1	4
HSF4	1
HTR5B	1
I18BP	1
I20L2	1
IGDC4	1
ILVBL	1
ITA7	5
JHD2C	1
K1586	1
KALRN	1
KANL1	2
KANL3	2
KAT2A	1
KCNG2	1
KDIS	1
KIAA2012	1
KLF11	1
KLH17	1
KMT2B	2
KMT2E	3
KSR1	3
LAYN	2
LDB3	1
LOC101113775	1
LOC101120797	1
LOC101124171	1
LOC101285090	1
LOC101904864	1
LOC101906230	1
LOC102329032	1
LOC102407451	1
LOC105375033	1
LOC105602640	1
LOC105604459	1
LOC105604676	2
LOC105605773	1
LOC105605823	1
LOC105606886	1
LOC105608255	1
LOC105609144	1
LOC106503492	1
LOC106503652	1
LOC106729087	1
LOC106991294	1
LOC106991804	1
LOC107131779	1
LOC107132289	1
LOC528767	1
LR14B	2
LRAD3	1
LRIG1	1
LRMP	1
LRRF1	2
LRRF2	2
LSM11	1
LYPA1	1
MACF1	1
MAP1	1
MAPK11	1
MAST2	2
MATR3	1
MAX	1
MBTD1	1
MCF2L	1
MCTP1	1
MGT4A	1
MICA1	1
MICA2	1
ML12A	2
monocarboxylic acid transporters	1
MOT7	1
MPPA	1
MPPE1	1
MRP1	1
MRPS33	1
MRVI1	1
MTBP	1
MTOR	2
MYCB2	1
MYLK3	1
MYOZ3	1
NEBU	3
NEUL	1
NISCH	1
NKG2A	1
NLRC5	1
NPNT	2
NR1D1	1
NR4A1	2
NR4A2	2
NR6A1	1
NRAP	1
NTM1B	2
NU160	1
NUCKS1	1
NUD17	2
NUP88	2
OFUT2	2
P66A	1
PACS1	1
PAN3	2
PARP3	2
PATL1	1
PBX2	1
PCX3	2
PDE4C	1
PDK4	1
PDXK	1
PDZD2	1
PER2	1
PEX26	1
PGPS1	1
PHF1	1
PHKG2	1
PHOP1	2
PIAS2	1
PICK1	2
PIDD	1
PIGZ	1
PITX3	5
PKHG5	1
PKN1	1
PLCB3	1
PLCG1	1
PLPL6	1
PNISR	2
PNKP	2
PODXL	1
POL	1
PP12C	1
PP6R2	2
PPP5	1
PPR3B	1
PPR3C	1
PRP4B	5
PTPRK	1
PTPRM	1
PURA1	1
QKI	1
RABE2	1
RASA3	1
RED	1
RED1	1
REEP2	1
RGF1A	1
RGMA	1
RGPA1	1
RGS14	1
RHDF2	1
RL3L	1
RMD1	1
RN123	2
RNF14	1
RNF44	1
RNH1	1
ROCK1	1
RPC6	1
RPGF3	2
RSPH14	1
S45A4	1
S61A1	1
SAC2	1
SC31B	1
SCAP	1
SELN	2
SETD5	1
SF01	2
SHAN3	1
SI1L1	2
SIGIR	1
SLMAP	2
SMCA2	1
SMG5	1
SNAI3	1
SP140	2
SPEG	1
SPSB3	5
SPTCS	1
SQSTM1	1
SRBS1	5
SRBS2	1
SREC	1
SRSF5	4
SUGP2	1
SYNE1	4
SYNPO	2
T120B	2
T161B	1
T194B	1
TAP1	2
TAU	1
TBB	1
TBCE	1
TCF7	1
TCRG1	3
TET1	1
TF2H1	1
THRSP	1
TLCD2	1
TLE4	2
TLN1	1
TOP3A	1
TOX4	1
TRAF1	1
TRAF2	1
TRAF7	2
TRM2A	1
TRRAP	4
TSN9	1
ubiquinone	1
UBP34	2
UTP20	1
VGLL2	1
VPP3	1
WDR90	2
WNK1	1
XIRP1	1
XRN1	2
YLPM1	1
Z354A	1
Z512B	1
Z518A	2
ZBT16	1
ZBT8A	1
ZBTB47	1
ZDHC1	1
ZFYV1	1
ZMAT3	1
ZN133	1
ZN445	1
ZNF207	1
(空白)
总计	487

## Sheet: Sheet2
gene
2A5A
AAKG3
ABCA9
ABCA9
ABH15
ABTB1
ACACA
ACHE
ACSM3
ADA15
AKAP9
AKP8L
AKP8L
AL2CL
AL2CL
AL2CL
ALPK2
ALS
AN13A
ANGL4
ANGL4
ANK2
ANK2
ANK2
ANK2
ANKH1
ANKRD10
ANKRD10
ANKRD10
AP5Z1
AP5Z1
APBB2
ARF6
ARHG6
ARI2
ARI2
ARI2
ARRD2
ARRDC2
ARRDC2
ART3
ASML
AT11A
AT11A
AT7L1
ATL3
B4GN1
BAZ2B
BCL2L11
BIN1
BIRC6
BIRC6
BNIP2
BRD3
C1QT3
C2CD5
CA198
CA3
CAH14
CAN1
CC142
CC142
CCD77
CCDC149
CCNL1
CDKAL
CE104
CFLAR
CHSS2
CHSS2
CHTOP
CIDEA
CK049
CL16A
CLCN7
CN093
CNNM3
CNNM3
CNNM3
CO8A2
COE4
COG4
COG4
CORA1
CP059
CP2F3
CPSF1
CPSF1
CREM
CS044
CSPP1
CUL7
CUL7
DCA11
DDC
DEN1A
DGKA
DGLB
DGLB
DGLB
DHDH
DHDH
DIP2A
DIP2A
DMPK
DOCK1
DOCK1
DOCK9
DOCK9
DOT1L
DOT1L
DPOG2
DPTOR
DSRAD
DSRAD
DUS22
DUS27
DX39A
DYST
DZIP1L
EBP
ECHD3
EIF2D
EIF3A
EMP3
ERCC2
ERCC5
EST1A
EXOC3
F193B
F206A
F210A
F264
F264
F92A1
FA83H
FAK1
FAKD3
FAM101B
FBN2
FBP1L
FBRS
FBXL6
FBXL8
FBXL8
FGF11
FIBP
FKBP5
FLVC1
FLVC2
FOCAD
FOXO1
FOXO1
FOXO1
G2E3
GBP6
GCP6
GIT2
GLT12
GMPPA
GPCP1
GPN2
GRHL1
GRP2
GSC1L
GTL2
GTPB3
GTPB3
GTPB3
HA2D
HD
HECD4
HEMK1
HNRH1
HNRH1
HNRH1
HNRH1
HSF4
HTR5B
I18BP
I20L2
IGDC4
ILVBL
ITA7
ITA7
ITA7
ITA7
ITA7
JHD2C
K1586
KALRN
KANL1
KANL1
KANL3
KANL3
KAT2A
KCNG2
KDIS
KIAA2012
KLF11
KLH17
KMT2B
KMT2B
KMT2E
KMT2E
KMT2E
KSR1
KSR1
KSR1
LAYN
LAYN
LDB3
LOC101113775
LOC101120797
LOC101124171
LOC101285090
LOC101904864
LOC101906230
LOC102329032
LOC102407451
LOC105375033
LOC105602640
LOC105604459
LOC105604676
LOC105604676
LOC105605773
LOC105605823
LOC105606886
LOC105608255
LOC105609144
LOC106503492
LOC106503652
LOC106729087
LOC106991294
LOC106991804
LOC107131779
LOC107132289
LOC528767
LR14B
LR14B
LRAD3
LRIG1
LRMP
LRRF1
LRRF1
LRRF2
LRRF2
LSM11
LYPA1
MACF1
MAP1
MAPK11
MAST2
MAST2
MATR3
MAX
MBTD1
MCF2L
MCTP1
MGT4A
MICA1
MICA2
ML12A
ML12A
monocarboxylic acid transporters
MOT7
MPPA
MPPE1
MRP1
MRPS33
MRVI1
MTBP
MTOR
MTOR
MYCB2
MYLK3
MYOZ3
NEBU
NEBU
NEBU
NEUL
NISCH
NKG2A
NLRC5
NPNT
NPNT
NR1D1
NR4A1
NR4A1
NR4A2
NR4A2
NR6A1
NRAP
NTM1B
NTM1B
NU160
NUCKS1
NUD17
NUD17
NUP88
NUP88
OFUT2
OFUT2
P66A
PACS1
PAN3
PAN3
PARP3
PARP3
PATL1
PBX2
PCX3
PCX3
PDE4C
PDK4
PDXK
PDZD2
PER2
PEX26
PGPS1
PHF1
PHKG2
PHOP1
PHOP1
PIAS2
PICK1
PICK1
PIDD
PIGZ
PITX3
PITX3
PITX3
PITX3
PITX3
PKHG5
PKN1
PLCB3
PLCG1
PLPL6
PNISR
PNISR
PNKP
PNKP
PODXL
POL
PP12C
PP6R2
PP6R2
PPP5
PPR3B
PPR3C
PRP4B
PRP4B
PRP4B
PRP4B
PRP4B
PTPRK
PTPRM
PURA1
QKI
RABE2
RASA3
RED
RED1
REEP2
RGF1A
RGMA
RGPA1
RGS14
RHDF2
RL3L
RMD1
RN123
RN123
RNF14
RNF44
RNH1
ROCK1
RPC6
RPGF3
RPGF3
RSPH14
S45A4
S61A1
SAC2
SC31B
SCAP
SELN
SELN
SETD5
SF01
SF01
SHAN3
SI1L1
SI1L1
SIGIR
SLMAP
SLMAP
SMCA2
SMG5
SNAI3
SP140
SP140
SPEG
SPSB3
SPSB3
SPSB3
SPSB3
SPSB3
SPTCS
SQSTM1
SRBS1
SRBS1
SRBS1
SRBS1
SRBS1
SRBS2
SREC
SRSF5
SRSF5
SRSF5
SRSF5
SUGP2
SYNE1
SYNE1
SYNE1
SYNE1
SYNPO
SYNPO
T120B
T120B
T161B
T194B
TAP1
TAP1
TAU
TBB
TBCE
TCF7
TCRG1
TCRG1
TCRG1
TET1
TF2H1
THRSP
TLCD2
TLE4
TLE4
TLN1
TOP3A
TOX4
TRAF1
TRAF2
TRAF7
TRAF7
TRM2A
TRRAP
TRRAP
TRRAP
TRRAP
TSN9
ubiquinone
UBP34
UBP34
UTP20
VGLL2
VPP3
WDR90
WDR90
WNK1
XIRP1
XRN1
XRN1
YLPM1
Z354A
Z512B
Z518A
Z518A
ZBT16
ZBT8A
ZBTB47
ZDHC1
ZFYV1
ZMAT3
ZN133
ZN445
ZNF207
